# Supplementary material for: Early-Life Fecal Transplantation from High Muscle Yield Rainbow Trout to Low Muscle Yield Recipients Accelerates Somatic Growth through Respiratory and Mitochondrial Efficiency Modulation
Source: Microorganisms. 2024 Jan 26;12(2):261. doi: 10.3390/microorganisms12020261 (PMC10893187; doi:10.3390/microorganisms12020261)
Supplement: Supplementary file 1 [file microorganisms-12-00261-s001.zip › Supplementary File S1.xlsx]

## Sheet: Donors - High Muscle Yield
Taxonomy	Composite LDA	Subgroup LDA	P value
k__Bacteria.p__Actinobacteria.c__Actinobacteria.o__Micrococcales.f__Microbacteriaceae.g__Leucobacter	2.90097	2.59207	0.0173148
k__Bacteria.p__Firmicutes.c__Clostridia.o__Clostridiales.f__Lachnospiraceae.g__Lachnoclostridium.s__sp32375	2.05106	2.42485	0.0245146
k__Bacteria.p__Actinobacteria.c__Actinobacteria.o__Propionibacteriales.f__Propionibacteriaceae	2.3815	2.28412	0.043254
k__Bacteria.p__Firmicutes.c__Bacilli.o__Bacillales.f__Planococcaceae.g__Sporosarcina.s__sp27592	2.71242	2.53272	0.0389206
k__Bacteria.p__Firmicutes.c__Bacilli.o__Lactobacillales.f__Lactobacillaceae.g__Lactobacillus.s__pontis	2.51073	2.47078	0.00179979
k__Bacteria.p__Firmicutes.c__Clostridia.o__Clostridiales.f__Clostridiaceae.g__Clostridium.s__chauvoei	2.50005	2.50301	0.0245146
k__Bacteria.p__Firmicutes.c__Negativicutes.o__Selenomonadales	2.13707	2.43895	0.0245146
k__Bacteria.p__Firmicutes.c__Bacilli.o__Lactobacillales.f__Aerococcaceae.g__Facklamia	2.32878	2.29905	0.0245146
k__Bacteria.p__Actinobacteria.c__Actinobacteria.o__Propionibacteriales.f__Propionibacteriaceae.g__Propionibacterium.s__acnes	2.3815	2.28396	0.043254
k__Bacteria.p__Firmicutes.c__Bacilli.o__Lactobacillales.f__Lactobacillaceae.g__Lactobacillus.s__ingluviei	3.30911	2.78537	0.0389206
k__Bacteria.p__Firmicutes.c__Bacilli.o__Lactobacillales.f__Enterococcaceae.g__Enterococcus.s__canintestini	2.6599	2.68292	0.0168557
k__Bacteria.p__Firmicutes.c__Bacilli.o__Lactobacillales.f__Lactobacillaceae.g__Lactobacillus.s__salivarius	3.30094	2.81589	0.0373844
k__Bacteria.p__Firmicutes.c__Bacilli.o__Bacillales.f__Bacillaceae.g__Bacillus.s__coagulans	3.11901	2.59441	0.0389206
k__Bacteria.p__Firmicutes.c__Negativicutes	2.13707	2.43903	0.0245146
k__Bacteria.p__Firmicutes.c__Bacilli.o__Lactobacillales.f__Enterococcaceae.g__Vagococcus.s__lutrae	2.75873	2.39359	0.0464765
k__Bacteria.p__Actinobacteria.c__Actinobacteria.o__Micrococcales.f__Brevibacteriaceae.g__Brevibacterium.s__linens	2.19949	2.39315	0.0245146
k__Bacteria.p__Firmicutes.c__Bacilli.o__Bacillales.f__Planococcaceae.g__Sporosarcina.s__saromensis	2.32838	2.68277	0.0359753
k__Bacteria.p__Actinobacteria.c__Actinobacteria.o__Micrococcales.f__Micrococcaceae.g__Arthrobacter_Glutamicibacter.s__protophormiae	2.57502	2.37912	0.0245146
k__Bacteria.p__Firmicutes.c__Bacilli.o__Lactobacillales.f__Enterococcaceae.g__Enterococcus.s__gallinarum_saccharolyticus	2.46668	2.49844	0.043254
k__Bacteria.p__Firmicutes.c__Bacilli.o__Bacillales.f__Bacillaceae.g__NA.s__sp26451	2.97072	2.55377	0.0186203
k__Bacteria.p__Actinobacteria.c__Actinobacteria.o__Micrococcales.f__Micrococcaceae.g__Kocuria	2.67842	2.53433	0.0464765
k__Bacteria.p__Actinobacteria.c__Actinobacteria.o__Propionibacteriales.f__Propionibacteriaceae.g__Propionibacterium	2.3815	2.2839	0.043254
k__Bacteria.p__Proteobacteria.c__Gammaproteobacteria.o__Pseudomonadales.f__Pseudomonadaceae	2.3899	2.42372	0.0338116
k__Bacteria.p__Proteobacteria.c__Gammaproteobacteria.o__Pseudomonadales.f__Pseudomonadaceae.g__Pseudomonas	2.3899	2.42207	0.0338116

## Sheet: Donors - Low Muscle Yield
Taxonomy	Composite LDA	Subgroup LDA	P value
k__Bacteria.p__Chlamydiae.c__Chlamydiae.o__Chlamydiales.f__Parachlamydiaceae.g__Parachlamydia	2.93967	2.74528	0.0429629
k__Bacteria.p__Proteobacteria.c__Gammaproteobacteria.o__Enterobacteriales.f__Enterobacteriaceae.g__Buttiauxella_Kluyvera.s__agrestis_intermedia_noackiae	4.21544	3.84338	0.043254
k__Bacteria.p__Proteobacteria.c__Gammaproteobacteria.o__Enterobacteriales.f__Enterobacteriaceae.g__Buttiauxella_Kluyvera	4.21544	3.84342	0.043254
k__Bacteria.p__Chlamydiae.c__Chlamydiae.o__Chlamydiales.f__Parachlamydiaceae.g__Parachlamydia.s__acanthamoebae	2.93967	2.74159	0.0429629
k__Bacteria.p__Fusobacteria.c__Fusobacteriia.o__Fusobacteriales.f__Fusobacteriaceae.g__Cetobacterium	2.76204	2.74331	0.01288
k__Bacteria.p__Fusobacteria.c__Fusobacteriia.o__Fusobacteriales.f__Fusobacteriaceae.g__Cetobacterium.s__somerae	2.76204	2.76637	0.01288
