# Supplementary material for: Early-Life Fecal Transplantation from High Muscle Yield Rainbow Trout to Low Muscle Yield Recipients Accelerates Somatic Growth through Respiratory and Mitochondrial Efficiency Modulation
Source: Microorganisms. 2024 Jan 26;12(2):261. doi: 10.3390/microorganisms12020261 (PMC10893187; doi:10.3390/microorganisms12020261)
Supplement: Supplementary file 1 [file microorganisms-12-00261-s001.zip › Supplementary File S2.xlsx]

## Sheet: Recipients - High Muscle Yield
Taxonomy	Composite LDA	Subgroup LDA	P value
k__Bacteria.p__Planctomycetes.c__Planctomycetacia.o__Planctomycetales.f__Planctomycetaceae.g__Planctomyces	2.06306	2.78329	0.0366275
k__Bacteria.p__Proteobacteria.c__Gammaproteobacteria.o__NA.f__NA	3.53675	3.20083	0.0061699
k__Bacteria.p__Actinobacteria.c__Actinobacteria.o__Corynebacteriales.f__Mycobacteriaceae.g__Mycobacterium	4.49971	4.07921	0.0061699
k__Bacteria.p__Actinobacteria.c__Actinobacteria.o__Micrococcales.f__NA	2.31448	2.68555	0.00282232
k__Bacteria.p__Proteobacteria.c__Alphaproteobacteria.o__Rhizobiales.f__NA.g__Phreatobacter	2.06494	2.78877	0.011164
k__Bacteria.p__Actinobacteria.c__Actinobacteria.o__Corynebacteriales.f__Nocardiaceae	4.7443	4.27534	0.0176221
k__Bacteria.p__Proteobacteria.c__Gammaproteobacteria.o__NA.f__NA.g__NA.s__sp60983	1.7614	3.445	0.011164
k__Bacteria.p__Proteobacteria.c__Alphaproteobacteria.o__Rhizobiales.f__Hyphomicrobiaceae	3.4329	3.08831	0.0105871
k__Bacteria.p__Bacteroidetes.c__Sphingobacteriia.o__Sphingobacteriales.f__Chitinophagaceae.g__NA.s__sp18602	2.08263	2.53348	0.011164
k__Bacteria.p__Firmicutes.c__Bacilli.o__Lactobacillales.f__Leuconostocaceae.g__Leuconostoc.s__citreum_holzapfelii	1.78058	2.87919	0.0366275
k__Bacteria.p__Proteobacteria.c__Deltaproteobacteria.o__Bdellovibrionales	1.97834	2.94033	0.011164
k__Bacteria.p__Proteobacteria.c__Alphaproteobacteria.o__Rhizobiales.f__Xanthobacteraceae	3.46681	3.16011	0.0060537
k__Bacteria.p__Actinobacteria.c__Actinobacteria.o__Micrococcales.f__Micrococcaceae.g__Arthrobacter	2.50714	2.52689	0.011164
k__Bacteria.p__Planctomycetes.c__Planctomycetacia.o__Planctomycetales.f__Planctomycetaceae.g__Gemmata	2.51229	2.53477	0.0220436
k__Bacteria.p__Firmicutes.c__Clostridia.o__Clostridiales.f__NA	3.45769	3.17284	0.0351749
k__Bacteria.p__Firmicutes.c__Bacilli.o__Bacillales.f__Bacillaceae.g__Bacillus	2.29156	3.14862	0.011164
k__Bacteria.p__Proteobacteria.c__Gammaproteobacteria.o__Legionellales.f__Legionellaceae	4.10738	3.66145	0.0061699
k__Bacteria.p__Bacteroidetes.c__Sphingobacteriia	2.71975	2.67049	0.0398233
k__Bacteria.p__Actinobacteria.c__Actinobacteria.o__Micrococcales	5.7677	5.41958	0.0061699
k__Bacteria.p__Proteobacteria.c__Deltaproteobacteria	3.16201	2.91796	0.00282232
k__Bacteria.p__Proteobacteria.c__Alphaproteobacteria.o__Rhizobiales.f__Xanthobacteraceae.g__Variibacter.s__sp44555	3.46681	3.16011	0.0060537
k__Bacteria.p__Actinobacteria.c__Actinobacteria.o__Micrococcales.f__Cellulomonadaceae.g__Sediminihabitans.s__luteus	2.12151	2.57657	0.0366275
None.Other	3.77947	3.48513	0.0040752
k__Bacteria.p__Proteobacteria.c__Gammaproteobacteria.o__NA.f__NA.g__NA.s__sp61033	1.78123	3.05027	0.0366275
k__Bacteria.p__Proteobacteria.c__Alphaproteobacteria.o__Rhizobiales.f__Phyllobacteriaceae.g__Mesorhizobium.s__metallidurans_tamadayense_tianshanense	2.50575	2.4483	0.011164
k__Bacteria.p__Actinobacteria.c__Actinobacteria.o__NA	1.70962	2.96819	0.0366275
k__Bacteria.p__Proteobacteria.c__Alphaproteobacteria.o__Rhizobiales.f__NA.g__NA.s__sp43754	4.51469	4.1469	0.0061699
k__Bacteria.p__Actinobacteria.c__Actinobacteria.o__Micrococcales.f__Sanguibacteraceae	2.2025	2.52087	0.0366275
k__Bacteria.p__Actinobacteria.c__Actinobacteria.o__Micrococcales.f__Micrococcaceae.g__Kocuria.s__atrinae_carniphila_gwangalliensis	1.77411	2.87992	0.0366275
k__Bacteria.p__Proteobacteria.c__Alphaproteobacteria.o__Rhodospirillales.f__NA	3.49312	3.13049	0.0061699
k__Bacteria.p__Proteobacteria.c__Alphaproteobacteria.o__Rhizobiales.f__Hyphomicrobiaceae.g__Devosia	3.29462	2.93404	0.0105871
k__Bacteria.p__Proteobacteria.c__Alphaproteobacteria.o__Rhizobiales.f__Hyphomicrobiaceae.g__Hyphomicrobium.s__sp43603	1.74419	3.04839	0.0366275
k__Bacteria.p__Proteobacteria.c__Alphaproteobacteria.o__Rhizobiales.f__NA.g__Nordella.s__sp44377	2.49558	2.42281	0.011164
k__Bacteria.p__Actinobacteria.c__Acidimicrobiia	3.45831	3.03227	0.0061699
k__Bacteria.p__Firmicutes.c__Bacilli.o__Bacillales.f__Bacillaceae.g__Bacillus.s__NA	2.23036	2.66318	0.011164
None.Other.Other.Other	3.77947	3.48511	0.0040752
k__Bacteria.p__Planctomycetes.c__Planctomycetacia.o__Planctomycetales.f__Planctomycetaceae.g__NA.s__sp41564	1.98597	2.75187	0.011164
k__Bacteria.p__Proteobacteria.c__Alphaproteobacteria.o__Rhizobiales.f__Bradyrhizobiaceae.g__Bradyrhizobium	1.74743	3.08978	0.0366275
k__Bacteria.p__Actinobacteria.c__Actinobacteria.o__Corynebacteriales.f__Nocardiaceae.g__Nocardia.s__asteroides_neocaledoniensis	4.53347	4.15335	0.0061699
k__Bacteria.p__Proteobacteria.c__Alphaproteobacteria.o__Rhizobiales.f__NA.g__Nordella.s__oligomobilis	2.92265	2.72278	0.049746
k__Bacteria.p__Actinobacteria.c__Actinobacteria.o__NA.f__NA.g__NA	1.70962	2.90888	0.0366275
None.Other.Other.Other.Other.Other	3.77947	3.4852	0.0040752
k__Bacteria.p__Actinobacteria.c__Actinobacteria.o__Micrococcales.f__Cellulomonadaceae.g__Oerskovia_Sediminihabitans	5.74722	5.41901	0.0061699
k__Bacteria.p__Proteobacteria.c__Gammaproteobacteria.o__Legionellales.f__Coxiellaceae.g__NA.s__sp60559	2.18931	2.67584	0.011164
k__Bacteria.p__Proteobacteria.c__Gammaproteobacteria.o__Legionellales.f__Coxiellaceae.g__NA.s__sp60556	2.36829	2.6196	0.0220436
k__Bacteria.p__Actinobacteria.c__Actinobacteria.o__Corynebacteriales.f__Nocardiaceae.g__Gordonia.s__soli	2.90495	2.69044	0.049746
k__Bacteria.p__Actinobacteria.c__Actinobacteria.o__Micrococcales.f__Cellulomonadaceae.g__NA	2.39482	2.4382	0.0366275
k__Bacteria.p__Actinobacteria.c__Actinobacteria.o__Micrococcales.f__Sanguibacteraceae.g__Sanguibacter	2.2025	2.56334	0.0366275
k__Bacteria.p__Proteobacteria.c__Gammaproteobacteria.o__NA	3.53675	3.20083	0.0061699
k__Bacteria.p__Proteobacteria.c__Gammaproteobacteria.o__Legionellales.f__Legionellaceae.g__Legionella.s__sp60759	3.65467	3.34035	0.0061699
k__Bacteria.p__Proteobacteria.c__Gammaproteobacteria.o__Legionellales.f__Legionellaceae.g__Legionella.s__sp60750	2.00605	2.93949	0.011164
k__Bacteria.p__Actinobacteria.c__Actinobacteria.o__Micrococcales.f__Micrococcaceae	2.61627	2.49712	0.011164
k__Bacteria.p__Proteobacteria.c__Alphaproteobacteria.o__Rhizobiales.f__Methylobacteriaceae.g__Meganema.s__sp43761	3.85236	3.34558	0.0446097
k__Bacteria.p__Actinobacteria.c__Actinobacteria.o__Corynebacteriales.f__Nocardiaceae.g__Nocardia	4.53347	4.15335	0.0061699
k__Bacteria.p__Chloroflexi.c__Thermomicrobia.o__NA.f__NA.g__NA.s__sp21846	3.8112	3.27756	0.0284597
k__Bacteria.p__Chloroflexi.c__Thermomicrobia.o__NA.f__NA.g__NA.s__sp21845	2.2342	2.49289	0.0366275
k__Bacteria.p__Actinobacteria.c__Actinobacteria.o__Micrococcales.f__Cellulomonadaceae.g__NA.s__NA	2.39482	2.43945	0.0366275
None.Other.Other	3.77947	3.48508	0.0040752
k__Bacteria.p__Chlamydiae.c__Chlamydiae.o__Chlamydiales.f__Parachlamydiaceae.g__Protochlamydia	2.62361	2.69375	0.011164
k__Bacteria.p__Firmicutes.c__Bacilli.o__Bacillales.f__Bacillaceae.g__Cerasibacillus	1.6404	2.98302	0.0366275
k__Bacteria.p__Actinobacteria.c__Acidimicrobiia.o__Acidimicrobiales.f__NA.g__Microthrix	3.07018	2.70664	0.0446097
k__Bacteria.p__Actinobacteria	5.83707	5.47602	0.0061699
k__Bacteria.p__Proteobacteria.c__Deltaproteobacteria.o__Bdellovibrionales.f__Bdellovibrionaceae.g__Bdellovibrio.s__sp50949	1.97834	2.94056	0.011164
k__Bacteria.p__Proteobacteria.c__Alphaproteobacteria.o__Rhizobiales.f__NA	4.54754	4.17747	0.0061699
k__Bacteria.p__Actinobacteria.c__Actinobacteria.o__Micrococcales.f__Microbacteriaceae.g__Salinibacterium	3.02879	2.67125	0.0105871
None	3.77947	3.485	0.0040752
None.Other.Other.Other.Other.Other.Other	3.77947	3.48485	0.0040752
k__Bacteria.p__Chloroflexi.c__Thermomicrobia.o__NA.f__NA	3.97046	3.46263	0.0176221
k__Bacteria.p__Actinobacteria.c__Actinobacteria.o__Corynebacteriales.f__Dietziaceae.g__Dietzia.s__cercidiphylli	2.51396	2.45898	0.011164
k__Bacteria.p__Actinobacteria.c__Actinobacteria	5.83094	5.47038	0.0061699
k__Bacteria.p__Proteobacteria.c__Gammaproteobacteria.o__Legionellales.f__Coxiellaceae.g__Coxiella	2.13522	2.77645	0.011164
k__Bacteria.p__Proteobacteria.c__Alphaproteobacteria.o__Rickettsiales.f__Holosporaceae	1.80282	2.79359	0.0366275
k__Bacteria.p__Proteobacteria.c__Gammaproteobacteria.o__NA.f__NA.g__NA.s__sp61008	1.83241	3.02777	0.011164
k__Bacteria.p__Proteobacteria.c__Deltaproteobacteria.o__Bdellovibrionales.f__Bdellovibrionaceae.g__Bdellovibrio	1.97834	2.94019	0.011164
k__Bacteria.p__Actinobacteria.c__Actinobacteria.o__Micrococcales.f__Microbacteriaceae.g__Microbacterium.s__deminutum_fluvii_terricola	3.15941	2.95867	0.00506203
k__Bacteria.p__Proteobacteria.c__Alphaproteobacteria.o__Rhizobiales.f__NA.g__Nordella	3.22728	2.88613	0.0176221
k__Bacteria.p__Actinobacteria.c__Thermoleophilia.o__NA	2.13289	2.88978	0.011164
k__Bacteria.p__Actinobacteria.c__Actinobacteria.o__Micrococcales.f__NA.g__NA.s__NA	2.23984	2.67067	0.011164
k__Bacteria.p__Proteobacteria.c__Alphaproteobacteria.o__Rhizobiales.f__Hyphomicrobiaceae.g__Pedomicrobium.s__sp43619	1.78112	3.02321	0.0366275
k__Bacteria.p__Proteobacteria.c__Alphaproteobacteria.o__Rhizobiales.f__Hyphomicrobiaceae.g__Pedomicrobium	1.78112	3.02831	0.0366275
k__Bacteria.p__Actinobacteria.c__Actinobacteria.o__Micrococcales.f__Microbacteriaceae.g__Leucobacter	2.23191	2.69193	0.011164
k__Bacteria.p__Planctomycetes.c__Planctomycetacia.o__Planctomycetales.f__Planctomycetaceae.g__NA.s__sp41646	2.3397	2.94366	0.0220436
k__Bacteria.p__Planctomycetes.c__Planctomycetacia.o__Planctomycetales.f__Planctomycetaceae.g__NA.s__sp41643	2.20624	2.71014	0.011164
k__Bacteria.p__Proteobacteria.c__Alphaproteobacteria.o__Rhizobiales.f__Phyllobacteriaceae.g__Nitratireductor_Phyllobacterium	1.62064	3.20639	0.0366275
k__Bacteria.p__Proteobacteria.c__Gammaproteobacteria.o__Legionellales.f__Legionellaceae.g__Legionella.s__beliardensis_lansingensis_sp60668	2.21912	2.47268	0.011164
k__Bacteria.p__Proteobacteria.c__Gammaproteobacteria.o__Legionellales.f__Legionellaceae.g__Legionella	4.10738	3.66145	0.0061699
k__Bacteria.p__Proteobacteria.c__Deltaproteobacteria.o__NA	2.09868	2.99685	0.011164
None.Other.Other.Other.Other	3.77947	3.48493	0.0040752
k__Bacteria.p__Actinobacteria.c__Actinobacteria.o__Micrococcales.f__Microbacteriaceae.g__Leucobacter.s__alluvii	2.07459	2.88685	0.011164
k__Bacteria.p__Actinobacteria.c__Actinobacteria.o__Corynebacteriales	4.94171	4.4911	0.0176221
k__Bacteria.p__Proteobacteria.c__Alphaproteobacteria.o__Rhizobiales.f__NA.g__Bauldia	1.9226	2.84434	0.0366275
k__Bacteria.p__Chlamydiae.c__Chlamydiae.o__Chlamydiales.f__Parachlamydiaceae.g__Protochlamydia.s__sp19939	2.57165	2.71287	0.011164
k__Bacteria.p__Proteobacteria.c__Alphaproteobacteria.o__Rickettsiales	1.80282	2.80893	0.0366275
k__Bacteria.p__Proteobacteria.c__Alphaproteobacteria.o__Rhizobiales.f__Bradyrhizobiaceae.g__Bradyrhizobium.s__NA	1.74743	3.08955	0.0366275
k__Bacteria.p__Proteobacteria.c__Gammaproteobacteria.o__NA.f__NA.g__NA.s__sp61046	1.65835	3.26039	0.0366275
k__Bacteria.p__Actinobacteria.c__Actinobacteria.o__Micrococcales.f__Microbacteriaceae.g__Salinibacterium.s__xinjiangense	3.02879	2.67125	0.0105871
k__Bacteria.p__Firmicutes.c__Bacilli.o__Bacillales.f__Staphylococcaceae	1.69546	3.58705	0.011164
k__Bacteria.p__Actinobacteria.c__Actinobacteria.o__Micrococcales.f__Cellulomonadaceae.g__Cellulomonas.s__hominis_parahominis	2.19748	2.52123	0.0366275
k__Bacteria.p__Actinobacteria.c__Actinobacteria.o__NA.f__NA.g__NA.s__sp7502	1.70962	2.88482	0.0366275
k__Bacteria.p__Proteobacteria.c__Alphaproteobacteria.o__Rhizobiales.f__Phyllobacteriaceae.g__Nitratireductor_Phyllobacterium.s__brassicacearum_indicus_myrsinacearum	1.62064	3.17076	0.0366275
k__Bacteria.p__Chloroflexi.c__Thermomicrobia.o__NA.f__NA.g__NA	3.97046	3.46263	0.0176221
k__Bacteria.p__Proteobacteria.c__Alphaproteobacteria.o__Rhizobiales.f__Methylobacteriaceae.g__Meganema	3.88304	3.3868	0.0446097
k__Bacteria.p__Actinobacteria.c__Acidimicrobiia.o__Acidimicrobiales	3.45831	3.03227	0.0061699
k__Bacteria.p__Proteobacteria.c__Alphaproteobacteria.o__Rhodospirillales	3.57587	3.21261	0.0061699
k__Bacteria.p__Firmicutes.c__Bacilli.o__Lactobacillales.f__Leuconostocaceae.g__Leuconostoc	1.86754	2.81351	0.0366275
k__Bacteria.p__Actinobacteria.c__Actinobacteria.o__Micrococcales.f__Cellulomonadaceae.g__Oerskovia_Sediminihabitans.s__NA	5.74722	5.41901	0.0061699
k__Bacteria.p__Bacteroidetes.c__Sphingobacteriia.o__Sphingobacteriales.f__Chitinophagaceae.g__NA	2.08263	2.5335	0.011164
k__Bacteria.p__Proteobacteria.c__Gammaproteobacteria.o__Legionellales.f__Legionellaceae.g__Legionella.s__quinlivanii_tunisiensis	1.64648	2.98631	0.0366275
k__Bacteria.p__Saccharibacteria.c__NA.o__NA.f__NA.g__NA.s__sp66065	1.81505	2.96978	0.0366275
k__Bacteria.p__Proteobacteria.c__Gammaproteobacteria.o__Legionellales.f__Coxiellaceae.g__NA	2.72943	2.70097	0.0220436
k__Bacteria.p__Proteobacteria.c__Alphaproteobacteria.o__Rhizobiales.f__NA.g__Phreatobacter.s__sp44388	1.94427	2.73718	0.011164
k__Bacteria.p__Proteobacteria.c__Deltaproteobacteria.o__Bdellovibrionales.f__Bdellovibrionaceae	1.97834	2.94014	0.011164
k__Bacteria.p__Actinobacteria.c__Actinobacteria.o__Micrococcales.f__Micrococcaceae.g__Kocuria	1.77411	2.87767	0.0366275
k__Bacteria.p__Proteobacteria.c__Deltaproteobacteria.o__NA.f__NA.g__NA.s__sp53278	1.9784	3.22407	0.0366275
k__Bacteria.p__Proteobacteria.c__Alphaproteobacteria.o__Rhizobiales.f__Hyphomicrobiaceae.g__Hyphomicrobium	2.83153	2.67195	0.0351749
k__Bacteria.p__Chloroflexi.c__Thermomicrobia	3.97046	3.46263	0.0176221
k__Bacteria.p__Actinobacteria.c__Actinobacteria.o__Corynebacteriales.f__Mycobacteriaceae.g__Mycobacterium.s__arupense	2.24721	2.6524	0.011164
k__Bacteria.p__Proteobacteria.c__Alphaproteobacteria.o__Rickettsiales.f__Holosporaceae.g__NA.s__sp46620	1.80282	2.76959	0.0366275
k__Bacteria.p__Proteobacteria.c__Alphaproteobacteria.o__Rhizobiales.f__Xanthobacteraceae.g__Variibacter	3.46681	3.16011	0.0060537
k__Bacteria.p__Proteobacteria.c__Gammaproteobacteria.o__Legionellales.f__Coxiellaceae.g__Coxiella.s__sp60499	2.01761	2.87951	0.011164
k__Bacteria.p__Proteobacteria.c__Alphaproteobacteria.o__Rhizobiales.f__Hyphomicrobiaceae.g__Hyphomicrobium.s__vulgare	2.79448	2.65278	0.0351749
k__Bacteria.p__Actinobacteria.c__Actinobacteria.o__Corynebacteriales.f__Mycobacteriaceae.g__Mycobacterium.s__phlei	3.77075	3.47253	0.00282232
k__Bacteria.p__Proteobacteria.c__Gammaproteobacteria.o__Legionellales.f__Coxiellaceae.g__Aquicella	2.78893	2.65685	0.011164
k__Bacteria.p__Firmicutes.c__Clostridia.o__Clostridiales.f__Clostridiaceae.g__Clostridium.s__botulinum	1.93336	2.75569	0.0366275
k__Bacteria.p__Proteobacteria.c__Gammaproteobacteria.o__Legionellales.f__Legionellaceae.g__Legionella.s__beliardensis_gresilensis	2.60258	2.53537	0.011164
k__Bacteria.p__Actinobacteria.c__Actinobacteria.o__Micrococcales.f__Cellulomonadaceae.g__Oerskovia	4.01655	3.49154	0.0176221
k__Bacteria.p__Actinobacteria.c__Actinobacteria.o__Corynebacteriales.f__Mycobacteriaceae	4.49971	4.07921	0.0061699
k__Bacteria.p__Proteobacteria.c__Alphaproteobacteria.o__Rhizobiales.f__Methylobacteriaceae	3.88304	3.3868	0.0446097
k__Bacteria.p__Proteobacteria.c__Alphaproteobacteria.o__Rhizobiales.f__Rhizobiaceae.g__Rhizobium	2.62214	2.54546	0.0398233
k__Bacteria.p__Proteobacteria.c__Alphaproteobacteria.o__Rhizobiales.f__Phyllobacteriaceae.g__Aminobacter.s__sp43977	3.31259	2.98301	0.0446097
k__Bacteria.p__Proteobacteria.c__Gammaproteobacteria.o__Legionellales.f__Legionellaceae.g__Legionella.s__sp60703	3.18716	2.92299	0.0060537
k__Bacteria.p__NA.c__NA.o__NA.f__NA.g__NA.s__sp67384_sp67394	2.57828	2.50974	0.011164
k__Bacteria.p__Proteobacteria.c__Gammaproteobacteria.o__Legionellales.f__Coxiellaceae.g__Aquicella.s__sp60306	2.78893	2.65684	0.011164
k__Bacteria.p__Actinobacteria.c__Actinobacteria.o__NA.f__NA	1.70962	2.91339	0.0366275
k__Bacteria.p__Actinobacteria.c__Actinobacteria.o__Corynebacteriales.f__Mycobacteriaceae.g__Mycobacterium.s__haemophilum_riyadhense	4.01963	3.72772	0.0040752
k__Bacteria.p__Actinobacteria.c__Actinobacteria.o__Corynebacteriales.f__Mycobacteriaceae.g__Mycobacterium.s__diernhoferi_fluoranthenivorans_frederiksbergense	3.90131	3.42156	0.0284597
k__Bacteria.p__Proteobacteria.c__Gammaproteobacteria.o__NA.f__NA.g__NA.s__sp61019	3.42912	3.09494	0.0061699
k__Bacteria.p__Proteobacteria.c__Alphaproteobacteria.o__Rhodospirillales.f__NA.g__Reyranella	3.48917	3.12701	0.0061699
k__Bacteria.p__Actinobacteria.c__Thermoleophilia.o__NA.f__NA.g__NA	2.13289	2.88998	0.011164
k__Bacteria.p__Proteobacteria.c__Alphaproteobacteria.o__Rhizobiales.f__Rhizobiaceae.g__Ensifer.s__adhaerens	3.68343	3.39554	0.0351749
k__Bacteria.p__Actinobacteria.c__Actinobacteria.o__Micrococcales.f__Cellulomonadaceae	5.75564	5.42456	0.0061699
k__Bacteria.p__Firmicutes.c__Clostridia.o__Clostridiales	3.92523	3.59826	0.0105871
k__Bacteria.p__Actinobacteria.c__Acidimicrobiia.o__Acidimicrobiales.f__NA.g__NA.s__sp4543	1.99634	2.93444	0.011164
k__Bacteria.p__Actinobacteria.c__Actinobacteria.o__Micrococcales.f__Cellulomonadaceae.g__Sediminihabitans	2.12151	2.57969	0.0366275
k__Bacteria.p__Actinobacteria.c__Actinobacteria.o__Micrococcales.f__Cellulomonadaceae.g__Oerskovia.s__jenensis_paurometabola_turbata	4.01655	3.49154	0.0176221
k__Bacteria.p__Actinobacteria.c__Acidimicrobiia.o__Acidimicrobiales.f__NA	3.23564	2.76122	0.0284597
k__Bacteria.p__Actinobacteria.c__Actinobacteria.o__Micrococcales.f__Microbacteriaceae.g__Klugiella_Leifsonia.s__kafniensis_xanthotipulae	1.60535	2.93768	0.0366275
k__Bacteria.p__Firmicutes.c__Clostridia	3.92523	3.59826	0.0105871
k__Bacteria.p__Chloroflexi.c__Thermomicrobia.o__NA	3.97046	3.46263	0.0176221
k__Bacteria.p__Proteobacteria.c__Gammaproteobacteria.o__NA.f__NA.g__NA	3.53675	3.20083	0.0061699
k__Bacteria.p__Actinobacteria.c__Thermoleophilia.o__NA.f__NA.g__NA.s__sp11138	2.13289	2.88982	0.011164
k__Bacteria.p__Actinobacteria.c__Actinobacteria.o__Micrococcales.f__Microbacteriaceae.g__Microbacterium.s__lacus	3.63219	3.1428	0.0176221
k__Bacteria.p__Firmicutes.c__Bacilli.o__Bacillales.f__Staphylococcaceae.g__Staphylococcus.s__equorum	1.58297	3.09877	0.0366275
k__Bacteria.p__Firmicutes.c__Clostridia.o__Clostridiales.f__Clostridiaceae.g__Clostridium.s__botulinum_haemolyticum	2.20895	2.62661	0.0351749
k__Bacteria.p__Actinobacteria.c__Actinobacteria.o__Corynebacteriales.f__Mycobacteriaceae.g__Mycobacterium.s__moriokaense	2.52832	2.51037	0.0220436
k__Bacteria.p__Proteobacteria.c__Deltaproteobacteria.o__NA.f__NA	2.09868	2.99711	0.011164
k__Bacteria.p__Actinobacteria.c__Actinobacteria.o__Corynebacteriales.f__Mycobacteriaceae.g__Mycobacterium.s__arupense_engbaekii	3.07967	2.83548	0.0040752
k__Bacteria.p__Proteobacteria.c__Alphaproteobacteria.o__Rhizobiales.f__Methylobacteriaceae.g__Meganema.s__sp43767	2.6911	2.62218	0.0351749
k__Bacteria.p__Chlamydiae.c__Chlamydiae.o__Chlamydiales.f__Parachlamydiaceae.g__Neochlamydia.s__hartmannellae	2.4929	2.47019	0.0351749
k__Bacteria.p__Proteobacteria.c__Deltaproteobacteria.o__NA.f__NA.g__NA	2.09868	2.9971	0.011164
k__Bacteria.p__Proteobacteria.c__Alphaproteobacteria.o__Rhizobiales.f__NA.g__Nordella.s__NA	2.48352	2.63679	0.0441256
k__Bacteria.p__Firmicutes.c__Bacilli.o__Bacillales	3.4505	3.15027	0.00571231
k__Bacteria.p__Firmicutes.c__Clostridia.o__Clostridiales.f__NA.g__NA	3.29904	3.05761	0.0366275
k__Bacteria.p__Firmicutes.c__Bacilli.o__Bacillales.f__Staphylococcaceae.g__Staphylococcus	1.69546	3.58674	0.011164
k__Bacteria.p__Proteobacteria.c__Alphaproteobacteria.o__Rickettsiales.f__Holosporaceae.g__NA	1.80282	2.74705	0.0366275
k__Bacteria.p__Actinobacteria.c__Actinobacteria.o__Micrococcales.f__Cellulomonadaceae.g__Cellulomonas	2.23232	2.53122	0.0366275
k__Bacteria.p__Proteobacteria.c__Alphaproteobacteria.o__Rhizobiales.f__NA.g__NA	4.52366	4.15354	0.0061699
k__Bacteria.p__Actinobacteria.c__Actinobacteria.o__Micrococcales.f__NA.g__NA	2.23984	2.67068	0.011164
k__Bacteria.p__Proteobacteria.c__Gammaproteobacteria.o__Legionellales.f__Coxiellaceae.g__NA.s__sp60559_sp60562	2.17083	2.85995	0.011164
k__Bacteria.p__Proteobacteria.c__Alphaproteobacteria.o__Rhizobiales.f__Phyllobacteriaceae.g__Aminobacter	3.37139	3.00454	0.0284597
k__Bacteria.p__Actinobacteria.c__Thermoleophilia.o__NA.f__NA	2.13289	2.89009	0.011164
k__Bacteria.p__Bacteroidetes.c__Sphingobacteriia.o__Sphingobacteriales	2.71975	2.67037	0.0398233
k__Bacteria.p__Chlamydiae.c__Chlamydiae.o__Chlamydiales.f__Parachlamydiaceae.g__Protochlamydia.s__sp19938	1.67581	2.83862	0.0366275
k__Bacteria.p__Proteobacteria.c__Alphaproteobacteria.o__Rhodospirillales.f__NA.g__Reyranella.s__soli	3.32739	3.017	0.0061699
k__Bacteria.p__Actinobacteria.c__Acidimicrobiia.o__Acidimicrobiales.f__NA.g__Microthrix.s__sp4289	2.94552	2.86798	0.00989157
k__Bacteria.p__Firmicutes.c__Bacilli.o__Bacillales.f__Bacillaceae	3.41934	3.15537	0.00282232
k__Bacteria.p__Proteobacteria.c__Alphaproteobacteria.o__Rhizobiales.f__NA.g__Bauldia.s__consociata	1.9226	2.80367	0.0366275
k__Bacteria.p__Actinobacteria.c__Actinobacteria.o__Micrococcales.f__Micrococcaceae.g__Arthrobacter.s__kerguelensis	2.50714	2.52688	0.011164
k__Bacteria.p__Planctomycetes.c__Planctomycetacia.o__Planctomycetales.f__Planctomycetaceae.g__Planctomyces.s__sp41825	1.94699	2.80898	0.0366275
k__Bacteria.p__Chloroflexi	3.9737	3.46824	0.0176221
k__Bacteria.p__Proteobacteria.c__Gammaproteobacteria.o__Legionellales	4.149	3.71841	0.0061699
k__Bacteria.p__Planctomycetes.c__Planctomycetacia.o__Planctomycetales.f__Planctomycetaceae.g__Gemmata.s__sp41507	2.4324	2.48947	0.0220436
k__Bacteria.p__Actinobacteria.c__Actinobacteria.o__Micrococcales.f__Microbacteriaceae.g__Klugiella_Leifsonia	1.60535	2.97725	0.0366275
k__Bacteria.p__Proteobacteria.c__Alphaproteobacteria.o__Rhizobiales.f__Phyllobacteriaceae.g__Aminobacter.s__anthyllidis	2.27528	2.90357	0.011164
k__Bacteria.p__Proteobacteria.c__Gammaproteobacteria.o__Legionellales.f__Coxiellaceae	3.1099	2.85373	0.0220436
k__Bacteria.p__Bacteroidetes.c__Sphingobacteriia.o__Sphingobacteriales.f__Chitinophagaceae	2.71975	2.6659	0.0398233

## Sheet: Recipients - Low Muscle Yield
Taxonomy	Composite LDA	Subgroup LDA	P value
k__Bacteria.p__Proteobacteria.c__Gammaproteobacteria.o__Enterobacteriales.f__Enterobacteriaceae.g__Citrobacter.s__braakii_freundii	3.20505	2.95913	0.00506203
k__Bacteria.p__Proteobacteria.c__Alphaproteobacteria.o__Rhodobacterales.f__Rhodobacteraceae.g__Rhodobacter.s__sp44974	3.59289	3.27655	0.0249325
k__Bacteria.p__Proteobacteria.c__Alphaproteobacteria.o__Rhodobacterales.f__Rhodobacteraceae.g__Rhodobacter.s__sp44973	3.10368	2.98661	0.00506203
k__Bacteria.p__Fusobacteria	4.90721	4.59957	0.00571231
k__Bacteria.p__Proteobacteria.c__Gammaproteobacteria.o__Xanthomonadales.f__Xanthomonadaceae.g__Pseudoxanthomonas	3.09225	2.76473	0.0426802
k__Bacteria.p__Fusobacteria.c__Fusobacteriia.o__Fusobacteriales.f__Fusobacteriaceae.g__Cetobacterium.s__sp37384	3.77897	3.47377	0.0040752
k__Bacteria.p__Firmicutes.c__Bacilli.o__Lactobacillales.f__Carnobacteriaceae.g__Carnobacterium	5.55594	5.21116	0.0061699
k__Bacteria.p__Proteobacteria.c__Alphaproteobacteria.o__Rhodobacterales.f__Rhodobacteraceae.g__Rhodobacter	4.05207	3.64685	0.0446097
k__Bacteria.p__Planctomycetes.c__Planctomycetacia.o__Planctomycetales.f__Planctomycetaceae.g__Isosphaera_Singulisphaera	2.76367	2.64709	0.016605
k__Bacteria.p__Proteobacteria.c__Gammaproteobacteria.o__Pseudomonadales.f__Moraxellaceae.g__Acinetobacter.s__bouvetii_johnsonii	3.22167	3.01317	0.0040752
k__Bacteria.p__Fusobacteria.c__Fusobacteriia.o__Fusobacteriales.f__Fusobacteriaceae.g__Cetobacterium	4.90721	4.59956	0.00571231
k__Bacteria.p__Proteobacteria.c__Gammaproteobacteria.o__Enterobacteriales.f__Enterobacteriaceae.g__Citrobacter.s__freundii_werkmanii	3.21205	2.95517	0.0040752
k__Bacteria.p__Proteobacteria.c__Gammaproteobacteria.o__Pseudomonadales	3.44116	3.15585	0.00571231
k__Bacteria.p__Actinobacteria.c__Actinobacteria.o__Corynebacteriales.f__Nocardiaceae.g__Williamsia	2.39402	2.79164	0.0040752
k__Bacteria.p__Fusobacteria.c__Fusobacteriia.o__Fusobacteriales.f__Fusobacteriaceae	4.90721	4.5995	0.00571231
k__Bacteria.p__Actinobacteria.c__Actinobacteria.o__Corynebacteriales.f__Mycobacteriaceae.g__Mycobacterium.s__intermedium_saskatchewanense	2.06317	3.16694	0.0426802
k__Bacteria.p__Verrucomicrobia.c__Spartobacteria.o__Chthoniobacterales.f__NA.g__NA.s__sp69183	1.68631	3.4125	0.0344638
k__Bacteria.p__Proteobacteria.c__Gammaproteobacteria.o__Pseudomonadales.f__Moraxellaceae.g__Acinetobacter.s__tjernbergiae	2.90777	2.76718	0.0128206
k__Bacteria.p__Firmicutes	5.55656	5.19154	0.0061699
k__Bacteria	5.99998	4.19468	0.00571231
k__Bacteria.p__Proteobacteria.c__Alphaproteobacteria.o__Rhodobacterales.f__Rhodobacteraceae.g__Rhodobacter.s__sp44983	2.85893	2.94288	0.00889173
k__Bacteria.p__Planctomycetes.c__Planctomycetacia.o__Planctomycetales.f__Planctomycetaceae.g__Isosphaera_Singulisphaera.s__sp41550_sp41558_sp42077	2.76367	2.64926	0.016605
k__Bacteria.p__Proteobacteria.c__Gammaproteobacteria.o__Enterobacteriales.f__Enterobacteriaceae.g__Hafnia_Hafnia_Obesumbacterium	4.61108	4.30739	0.0060537
k__Bacteria.p__Proteobacteria.c__Gammaproteobacteria.o__Enterobacteriales.f__Enterobacteriaceae.g__Hafnia	4.84582	4.54534	0.0061699
k__Bacteria.p__Proteobacteria	5.6655	5.06568	0.0176221
k__Bacteria.p__Actinobacteria.c__Actinobacteria.o__Micrococcales.f__Microbacteriaceae.g__Microbacterium.s__maritypicum_oxydans	3.62511	3.18192	0.0446097
k__Bacteria.p__Proteobacteria.c__Gammaproteobacteria.o__Aeromonadales.f__Aeromonadaceae.g__Aeromonas.s__bestiarum_salmonicida	3.86629	3.45088	0.0398233
k__Bacteria.p__Proteobacteria.c__Gammaproteobacteria.o__Enterobacteriales.f__Enterobacteriaceae.g__Hafnia.s__paralvei	2.36147	2.85001	0.0344638
k__Bacteria.p__Proteobacteria.c__Gammaproteobacteria.o__Xanthomonadales.f__Xanthomonadaceae.g__Pseudoxanthomonas.s__yeongjuensis	2.30792	2.8763	0.0344638
k__Bacteria.p__Fusobacteria.c__Fusobacteriia.o__Fusobacteriales.f__Fusobacteriaceae.g__Cetobacterium.s__somerae	4.87362	4.56612	0.00571231
k__Bacteria.p__Proteobacteria.c__Gammaproteobacteria.o__Pseudomonadales.f__Moraxellaceae.g__Acinetobacter	3.39893	3.1367	0.0040752
k__Bacteria.p__Proteobacteria.c__Alphaproteobacteria.o__Rhodobacterales.f__Rhodobacteraceae.g__Rhodobacter.s__sp44958	2.82497	2.94209	0.0040752
k__Bacteria.p__Proteobacteria.c__Alphaproteobacteria.o__Rhizobiales.f__Rhizobiaceae.g__Shinella.s__granuli_zoogloeoides	4.24524	3.77525	0.0446097
k__Bacteria.p__Fusobacteria.c__Fusobacteriia	4.90721	4.59947	0.00571231
k__Bacteria.p__Proteobacteria.c__Gammaproteobacteria.o__Enterobacteriales.f__Enterobacteriaceae	5.5825	5.164	0.0105871
k__Bacteria.p__Proteobacteria.c__Gammaproteobacteria.o__Xanthomonadales.f__Xanthomonadaceae.g__Pseudoxanthomonas.s__gei	3.00986	2.67109	0.0426802
k__Bacteria.p__Proteobacteria.c__Gammaproteobacteria.o__Aeromonadales.f__Aeromonadaceae.g__Aeromonas.s__allosaccharophila	3.76467	3.3805	0.0270301
k__Bacteria.p__Proteobacteria.c__Gammaproteobacteria.o__Enterobacteriales.f__Enterobacteriaceae.g__Hafnia_Hafnia_Obesumbacterium.s__alvei_proteus	4.61108	4.30559	0.0060537
k__Bacteria.p__Firmicutes.c__Bacilli.o__Lactobacillales	5.55609	5.21086	0.0061699
k__Bacteria.p__Proteobacteria.c__Gammaproteobacteria.o__Enterobacteriales.f__Enterobacteriaceae.g__Hafnia.s__alvei	4.84439	4.5438	0.0061699
k__Bacteria.p__Proteobacteria.c__Alphaproteobacteria.o__Rhodospirillales.f__NA.g__Reyranella.s__sp46534	1.8827	3.25213	0.0344638
k__Bacteria.p__Actinobacteria.c__Actinobacteria.o__Corynebacteriales.f__Mycobacteriaceae.g__Mycobacterium.s__mucogenicum_phocaicum	1.8298	3.16639	0.0344638
k__Bacteria.p__Fusobacteria.c__Fusobacteriia.o__Fusobacteriales	4.90721	4.5995	0.00571231
k__Bacteria.p__Firmicutes.c__Bacilli	5.55613	5.20718	0.0061699
k__Bacteria.p__Firmicutes.c__Bacilli.o__Lactobacillales.f__Carnobacteriaceae.g__Carnobacterium.s__gallinarum_maltaromaticum	5.5559	5.21114	0.0061699
k__Bacteria.p__Proteobacteria.c__Gammaproteobacteria.o__Pseudomonadales.f__Moraxellaceae	3.39893	3.1367	0.0040752
k__Bacteria.p__Actinobacteria.c__Actinobacteria.o__Corynebacteriales.f__Nocardiaceae.g__Williamsia.s__faeni_limnetica	2.39402	2.81013	0.0040752
k__Bacteria.p__Proteobacteria.c__Gammaproteobacteria	5.6067	5.16495	0.0105871
k__Bacteria.p__Firmicutes.c__Bacilli.o__Lactobacillales.f__Carnobacteriaceae	5.55594	5.21115	0.0061699
k__Bacteria.p__Proteobacteria.c__Gammaproteobacteria.o__Enterobacteriales	5.5825	5.164	0.0105871
