# Supplementary material for: Early-Life Fecal Transplantation from High Muscle Yield Rainbow Trout to Low Muscle Yield Recipients Accelerates Somatic Growth through Respiratory and Mitochondrial Efficiency Modulation
Source: Microorganisms. 2024 Jan 26;12(2):261. doi: 10.3390/microorganisms12020261 (PMC10893187; doi:10.3390/microorganisms12020261)
Supplement: Supplementary file 1 [file microorganisms-12-00261-s001.zip › Supplementary File S3.xlsx]

## Sheet: Upregulated in High MY Larvae
Transcript Name	Chromosome	Region	Max group mean	Log? fold change	Fold change	P-value	FDR p-value	Bonferroni	Annotation
LOC110535141_3	NC_048575.1	84005892..84035337	0.144815	9.0511	530.459	1.889e-06	0.001133	0.17102	mitogen-activated protein kinase 1
LOC110499882_1	NC_048585.1	18270787..18290199	0.173281	8.79058	442.822	8.971e-06	0.003831	0.812078	inosine-5'-monophosphate dehydrogenase 1b
LOC118942842_1	NC_048585.1	5979351..5986641	0.38479	8.57119	380.35	3.279e-05	0.009927	1	uncharacterized LOC118942843
dhrs7b_2	NC_048576.1	complement(59955023..59963331)	0.293816	8.2405	302.439	1.53e-05	0.005818	1	dehydrogenase/reductase (SDR family) member 7Cb
LOC110512609_1	NC_048567.1	complement(19877497..19895676)	0.110544	8.19833	293.727	5.396e-05	0.012957	1	NEDD4-binding protein 2
LOC110487045_1	NC_048566.1	31941966..31974601	0.0652137	8.17454	288.922	7.964e-05	0.0167059	1	uncharacterized LOC110487048
LOC110526534_2	NC_048570.1	complement(72823238..72826687)	0.647168	8.13773	281.644	1.136e-05	0.004571	1	uncharacterized LOC110526535
LOC110526163_7	NC_048570.1	55428277..55448136	0.101306	8.06167	267.181	4.823e-05	0.0122976	1	katanin p80 WD40 repeat-containing subunit B1
LOC110527710_4	NC_048571.1	complement(38170183..38199190)	0.0686687	8.01792	259.199	6.163e-05	0.0141726	1	protein kish-B
LOC110497847_3	NC_048583.1	40800160..40811342	0.189871	7.94976	247.239	5.479e-05	0.0130868	1	reticulon-1-A
LOC110534081_3	NC_048574.1	complement(46331164..46343344)	0.150312	7.90998	240.515	7.564e-05	0.0161445	1	eukaryotic translation initiation factor 1A, X-chromosomal
LOC110522356_3	NC_048568.1	26998545..27004619	0.291192	7.9092	240.385	0.0001299	0.0233312	1	nuclear receptor subfamily 2 group E member 1
LOC110486569_2	NC_048577.1	complement(46230384..46235927)	0.323679	7.9013	239.071	4.246e-05	0.0117401	1	tropomyosin alpha-4 chain
LOC100653457_1	NC_048579.1	complement(14436122..14453547)	0.097549	7.85205	231.049	0.0001446	0.0251834	1	transmembrane protein 120B
wdr91_3	NC_048576.1	complement(7147134..7182333)	0.0479563	7.84119	229.316	5.237e-05	0.0127442	1	WD40 repeat domain 95
LOC110497602_2	NC_048583.1	complement(27524645..27541304)	0.102222	7.79295	221.774	5.22e-05	0.0127373	1	DNA (cytosine-5)-methyltransferase 3A
LOC110528761_1	NC_048571.1	complement(14172510..14228529)	0.0283307	7.78999	221.32	9.98e-05	0.0194009	1	NLR family CARD domain-containing protein 3-like
adnpa_3	NC_048581.1	74736246..74741481	0.286081	7.7824	220.158	0.0001708	0.0279098	1	activity-dependent neuroprotector homeobox b
LOC110487054_1	NC_048576.1	complement(91681435..91691094)	0.176459	7.78208	220.11	0.0001215	0.0223972	1	palmitoleoyl-protein carboxylesterase notum1a
LOC110497560_1	NC_048583.1	26307501..26312958	0.311371	7.77139	218.484	9.227e-05	0.0182765	1	cell growth regulator with EF hand domain protein 1
LOC110490773_1	NC_048579.1	complement(60521273..60566276)	0.0346121	7.64761	200.521	0.0001692	0.027704	1	protein mono-ADP-ribosyltransferase TIPARP
LOC110533603_3	NC_048574.1	28394906..28412922	0.0956274	7.61227	195.669	0.0002055	0.0308483	1	drebrin
mrpl30_1	NC_048586.1	complement(7992285..7996837)	0.302517	7.59896	193.872	0.0001302	0.0233319	1	mitochondrial ribosomal protein L32
LOC110512526_3	NC_048571.1	complement(7708177..7728376)	0.07862	7.59036	192.72	0.0002131	0.0314645	1	mucin-5AC-like
LOC110490638_1	NC_048579.1	70523460..70527828	0.326742	7.58304	191.745	8.548e-05	0.0173894	1	zinc finger protein 540
nif3l1_1	NC_048580.1	28278657..28287808	0.164695	7.55479	188.026	0.0001478	0.0254	1	nucleolar protein interacting with the FHA domain of MKI67
cd53_1	NC_048570.1	38584458..38590337	0.250197	7.5337	185.298	9.001e-05	0.0180075	1	CD59 molecule (CD59 blood group)
jade1_7	NC_048583.1	67002481..67087574	0.0176105	7.52673	184.405	6.657e-05	0.0147338	1	jade family PHD finger 3
LOC110525744_1	NC_048570.1	31644703..31654452	0.153733	7.52355	183.999	0.000157	0.0263225	1	uncharacterized LOC110525750
LOC110501015_1	NC_048585.1	complement(18863543..19065791)	0.007165	7.51565	182.994	6.953e-05	0.0150218	1	UHRF1-binding protein 1-like
LOC110537511_2	NC_048576.1	35407436..35418103	0.130721	7.4894	179.694	0.0001046	0.0198493	1	CCR4-NOT transcription complex subunit 8
rabggtb_2	NC_048572.1	89975871..89991005	0.0858343	7.46662	176.879	0.0003153	0.0393734	1	RAB interacting factor
dglucy_5	NC_048589.1	complement(27106002..27117009)	0.127065	7.45646	175.638	7.481e-05	0.0160472	1	deoxyguanosine kinase
LOC110496355_1	NC_048582.1	44684683..44694476	0.137834	7.44286	173.99	0.0003224	0.0399835	1	rho guanine nucleotide exchange factor 2
fkbp1b_1	NC_048572.1	37365191..37384842	0.0586326	7.40638	169.646	0.0003559	0.0423895	1	FK506 binding protein 2
LOC110488691_21	NC_048578.1	complement(7664270..7855414)	0.007371	7.38395	167.029	0.0001904	0.0296627	1	protocadherin alpha-13-like
si:zfos-911d5.4_1	NW_023493816.1	56914..97086	0.0338164	7.36926	165.336	0.0001336	0.02376	1	sialic acid acetylesterase
LOC110488239_2	NC_050572.1	29496056..29507318	0.105405	7.35894	164.158	0.0001559	0.0262102	1	sclerostin domain-containing protein 1
hig1a_2	NC_048581.1	complement(57229443..57232708)	0.38981	7.34102	162.132	0.0002275	0.0323275	1	HIG1 hypoxia inducible domain family, member 2A
LOC110538041_1	NC_048576.1	87069375..87108934	0.030044	7.33922	161.929	0.000399	0.0454959	1	interferon a3
LOC110495942_3	NC_048582.1	27462639..27477808	0.0774014	7.29576	157.124	0.0002599	0.0347215	1	pyridoxal kinase
LOC110495902_2	NC_048582.1	25264304..25272511	0.152481	7.2509	152.313	0.000411	0.045969	1	centrosomal protein of 70 kDa-like
LOC110538494_2	NC_048576.1	complement(78019825..78022664)	0.46954	7.24686	151.887	0.0004118	0.045969	1	ankyrin repeat domain-containing protein 54
cpt1ab_1	NC_048566.1	47134215..47205441	0.0684254	7.22053	149.141	5.567e-07	0.000438	0.0503993	carnitine palmitoyltransferase 2
LOC110489533_6	NC_048579.1	5915932..6107849	0.005713	7.19495	146.52	0.0003366	0.0409046	1	nuclear factor 7, brain
LOC110488843_14	NC_048578.1	13256033..13299558	0.0232897	7.16889	143.897	0.0003579	0.0424671	1	uncharacterized LOC110488844
LOC110536279_1	NC_048575.1	complement(67535675..67550310)	0.075494	7.1598	142.993	0.0001468	0.0253561	1	tumor necrosis factor receptor superfamily member 10B
LOC110487417_2	NC_048577.1	63675161..63681018	0.173713	7.12828	139.903	0.0004539	0.0487973	1	NACHT, LRR and PYD domains-containing protein 12
LOC110505457_2	NC_048589.1	complement(17227236..17231000)	1.65028	7.11715	138.827	3.57e-11	2.486e-07	3.232e-06	KH domain-containing, RNA-binding, signal transduction-associated protein 1
ct030_1	NC_048575.1	complement(55122507..55124484)	0.542427	7.09868	137.062	0.0002489	0.033719	1	CTAGE family, member 5
mra_2	NC_048583.1	complement(11645180..11742064)	0.00985	7.09162	136.392	0.000426	0.0471443	1	melanocortin 2 receptor accessory protein
gba3_1	NC_048573.1	23105173..23111380	0.172994	7.05826	133.275	0.0002525	0.0339699	1	glucan (1,4-alpha-), branching enzyme 1a
fbxo25_1	NC_048568.1	complement(23801281..23818534)	0.391116	7.05716	133.173	1.161e-18	2.628e-14	1.051e-13	F-box protein 3
tinf2_2	NC_048585.1	43074286..43079143	0.19945	7.0504	132.55	0.0004171	0.0463269	1	TIP41, TOR signaling pathway regulator-like (S. cerevisiae)
LOC110524552_7	NC_048569.1	73974589..73995734	0.0493902	7.03982	131.582	0.0004203	0.0466321	1	sec1 family domain-containing protein 2
LOC110506956_2	NC_048590.1	complement(47100651..47118163)	0.0583063	7.03065	130.749	0.0004367	0.0478265	1	secretory carrier-associated membrane protein 2
LOC110521888_1	NC_050570.1	complement(44316623..44347682)	0.0287001	6.99087	127.192	0.000441	0.0479836	1	rab GTPase-binding effector protein 2
mfsd3_4	NC_048575.1	complement(47871896..47913422)	0.0253583	6.97117	125.468	0.0004335	0.0476255	1	major facilitator superfamily domain containing 4Ab
LOC110524597_1	NC_048569.1	complement(77181914..77215782)	0.0265762	6.90259	119.643	0.0003857	0.0443075	1	solute carrier organic anion transporter family member 2A1
LOC110526539_2	NC_048570.1	72990007..73001543	0.0807503	6.87988	117.774	0.0004059	0.0457901	1	nucleobindin-2-like
LOC110487144_10	NC_048590.1	6872531..6995426	0.007393	6.80014	111.441	0.0003847	0.0443075	1	xylosyltransferase 1
LOC110487282_2	NC_048581.1	complement(21188137..21193270)	0.338344	6.65901	101.056	1.478e-06	0.0009305	0.133841	probable ATP-dependent RNA helicase DDX17
LOC110530079_2	NC_048572.1	complement(52346057..52352695)	0.489331	6.54896	93.6339	1.893e-07	0.0001904	0.017137	solute carrier organic anion transporter family member 2A1
LOC110489680_5	NC_048579.1	complement(14731181..14741129)	0.184866	6.53725	92.877	6.025e-07	0.0004584	0.0545454	class E basic helix-loop-helix protein 22-like
LOC110502361_1	NC_048587.1	complement(17725335..17773656)	0.0308251	6.40489	84.7354	4.321e-05	0.0118538	1	zinc finger protein 665-like
LOC110527812_2	NC_048571.1	complement(43436880..43438771)	1.60689	6.21304	74.1844	2.517e-07	0.0002325	0.0227821	twinfilin-2
LOC110498465_2	NC_048583.1	16033737..16243741	0.006903	6.17567	72.2872	3.411e-05	0.0101907	1	zinc finger protein 777
LOC110535132_2	NC_048575.1	complement(80005383..80007650)	1.77682	6.165	71.7548	8.199e-07	0.0005938	0.0742218	BMP-2-inducible protein kinase
LOC110485686_1	NC_048577.1	complement(13519344..13523346)	0.34335	6.14201	70.6204	3.516e-06	0.001829	0.318313	interleukin enhancer-binding factor 3
casp2_2	NC_048566.1	20018677..20030933	0.0858071	5.91534	60.3523	0.0002931	0.0376449	1	caspase 3, apoptosis-related cysteine peptidase a
spns2_1	NC_048574.1	complement(52705965..52846753)	0.0118326	5.85693	57.9576	5.946e-05	0.013836	1	spinster homolog 3 (Drosophila)
LOC110489238_2	NC_048578.1	42368450..42377369	0.361178	5.8354	57.0994	7.624e-08	0.0001	0.006901	FAS-associated factor 2
mfsd3_3	NC_048575.1	complement(47871896..47913415)	0.0283654	5.80783	56.0185	8.595e-05	0.0174455	1	major facilitator superfamily domain containing 4Ab
LOC110498959_2	NC_048584.1	complement(11300788..11334588)	0.0385292	5.73222	53.1583	4.786e-05	0.0122481	1	myozenin-1
LOC110532794_1	NC_048573.1	complement(70073544..70093532)	0.0508767	5.68781	51.5469	4.975e-05	0.0124404	1	uncharacterized LOC110532798
LOC110504034_6	NC_048588.1	23091191..23119468	0.0529989	5.62355	49.301	0.0001065	0.0201217	1	PC3-like endoprotease variant B
LOC110534112_4	NC_048574.1	complement(47015794..47025503)	0.136394	5.43955	43.3978	4.935e-05	0.0124404	1	cell division cycle protein 23 homolog
tbce_2	NC_048581.1	complement(32646562..32654252)	0.165484	5.42358	42.92	0.0001046	0.0198493	1	TANK-binding kinase 1
fryb_1	NC_048593.1	complement(39373964..39517592)	0.0329073	5.38714	41.8496	9.061e-13	1.025e-08	8.202e-08	furry homolog, like
LOC110508196_3	NC_048592.1	complement(26925269..26972827)	0.015306	5.38707	41.8474	0.0002332	0.0329157	1	COUP transcription factor 2-like
macf1b_2	NC_048567.1	complement(32254746..32287991)	0.0236526	5.36874	41.3191	0.0001911	0.0297252	1	macrophage immunometabolism regulator
LOC118936640_7	NW_023493715.1	complement(114003..195112)	0.0189549	5.26727	38.513	3.834e-05	0.0109485	1	phosphoribosyl pyrophosphate synthase-associated protein 2-like
LOC118941136_3	NC_048582.1	complement(35407979..35412126)	0.425818	5.25383	38.1558	2.098e-06	0.001234	0.18996	serine/arginine-rich splicing factor SR45-like
LOC110529647_1	NC_048572.1	23879736..23882523	1.71518	5.23839	37.7496	2.451e-06	0.001361	0.221892	dnaJ homolog subfamily C member 5
LOC110520626_4	NC_048567.1	complement(77844900..77850842)	0.141824	5.23404	37.6361	0.0004027	0.0457374	1	calphotin
thoc7_1	NC_048571.1	51152050..51158063	0.252427	5.21918	37.2502	2.724e-05	0.008712	1	thrombopoietin
srpk3_1	NC_048580.1	66423889..66434911	0.179062	5.20714	36.9407	2.909e-05	0.009176	1	sushi-repeat containing protein X-linked 2
LOC110492070_2	NC_048580.1	43564465..43575819	0.113384	5.18247	36.3144	6.553e-05	0.0146191	1	homeodomain-interacting protein kinase 1
LOC110493683_2	NC_048581.1	complement(30300470..30322848)	0.0516966	5.16281	35.823	3.936e-05	0.011065	1	ras GTPase-activating protein nGAP
LOC110528515_5	NC_048571.1	complement(76782027..76793149)	0.246727	5.12153	34.8125	4.322e-07	0.0003493	0.0391243	uncharacterized LOC110528518
LOC110509575_3	NC_048593.1	7537575..7636893	0.005978	5.04077	32.9171	0.0003371	0.0409091	1	CD27 antigen-like
LOC118938803_1	NC_048579.1	complement(48142165..48146352)	0.608003	4.99363	31.8591	1.287e-08	2.987e-05	0.001165	serine-rich adhesin for platelets-like
dglucy_6	NC_048589.1	complement(27106002..27117048)	0.499551	4.95749	31.0708	3.306e-07	0.0002833	0.0299272	deoxyguanosine kinase
lancl2_2	NC_048579.1	22153035..22215450	0.0210477	4.95349	30.9848	8.391e-05	0.0173757	1	lysosomal protein transmembrane 4 beta
LOC110531851_2	NC_048573.1	complement(27327518..27335502)	0.181169	4.91912	30.2553	0.000237	0.0330643	1	reticulon-3
LOC110527915_7	NC_048571.1	complement(47863997..47881064)	0.112262	4.86009	29.0424	2.266e-05	0.007713	1	rho GTPase-activating protein 39
LOC110528818_2	NC_048571.1	complement(25358907..25361247)	0.340618	4.79907	27.8396	0.0002405	0.033235	1	zona pellucida sperm-binding protein 3-like
LOC110508133_3	NC_048591.1	50467065..50476608	0.111813	4.77562	27.3909	4.119e-05	0.0115095	1	BRD4-interacting chromatin-remodeling complex-associated protein
pabpn1l_1	NC_048570.1	complement(62491676..62494804)	0.245755	4.75807	27.0597	0.0004504	0.0485363	1	proton activated chloride channel 1
tnni1c_3	NC_048566.1	complement(75985156..75989027)	0.397927	4.74843	26.8795	0.0001185	0.022031	1	troponin T type 1 (skeletal, slow)
slc25a18_1	NC_048565.1	complement(44134893..44148232)	0.0598176	4.7248	26.4428	0.0004078	0.0458702	1	solute carrier family 25 member 20
LOC110508196_4	NC_048592.1	complement(26925269..26972827)	0.0143292	4.67848	25.6073	0.000344	0.0414596	1	COUP transcription factor 2-like
LOC110538308_1	NC_048576.1	complement(76786297..76793231)	0.283739	4.64399	25.0024	2.504e-07	0.0002325	0.0226636	zinc finger protein 653
LOC118937699_1	NC_048576.1	62459042..62461136	8.55145	4.58779	24.0471	1.908e-09	5.757e-06	0.0001727	ferritin, middle subunit-like
LOC110488871_1	NC_048578.1	13990607..14059963	0.0141951	4.5827	23.9623	0.0003671	0.0429304	1	actin cytoskeleton-regulatory complex protein pan1
LOC110499543_3	NC_048584.1	complement(38445288..38478951)	0.0632234	4.55061	23.4352	0.0001791	0.028663	1	dual specificity mitogen-activated protein kinase kinase 6
zgc:174917_1	NC_050571.1	1726757..1734414	0.396621	4.52674	23.0507	2.013e-07	0.000196	0.0182253	pollen-specific leucine-rich repeat extensin-like protein 1
LOC110531618_2	NC_048565.1	complement(88029528..88047874)	0.0616342	4.52017	22.946	0.0002288	0.0324705	1	negative elongation factor A
LOC110505227_2	NC_048565.1	complement(20180341..20185873)	0.738853	4.51951	22.9355	9.453e-06	0.003962	0.85572	solute carrier family 4 member 1 adaptor protein
LOC110538823_1	NC_048582.1	12069049..12080939	0.167999	4.35052	20.4004	1.399e-07	0.0001526	0.012662	uncharacterized LOC110538824
ucn_1	NC_048568.1	19929307..19932994	0.833619	4.32208	20.0021	1.26e-05	0.005003	1	uncoupling protein 2A
LOC118946052_1	NC_050571.1	1834611..1846568	0.219867	4.3	19.6983	1.992e-07	0.000196	0.0180286	uncharacterized LOC118946053
LOC110537826_2	NC_048576.1	56792936..56869110	0.029222	4.27845	19.4063	0.0002989	0.0380114	1	P2X purinoceptor 1
p2rx7_4	NC_048575.1	51435883..51441751	0.225814	4.23261	18.7993	5.168e-05	0.0126437	1	purinergic receptor P2Y1
dnase1l1_4	NC_048580.1	complement(78071619..78096380)	0.0361511	4.22529	18.7041	7.606e-05	0.0161517	1	deoxyribonuclease I-like 1-like
dhrs4_2	NC_048585.1	complement(43080007..43082870)	0.445039	4.2207	18.6448	8.709e-06	0.003754	0.78839	dehydrogenase/reductase (SDR family) member 7
LOC110510024_3	NC_048593.1	30921488..31017638	0.0149969	4.19155	18.2719	8.084e-05	0.0168613	1	calpain-5
LOC110510024_4	NC_048593.1	30921488..31017638	0.0146954	4.18147	18.1446	0.0001017	0.0195869	1	calpain-5
LOC110536133_3	NC_048575.1	60593186..60604149	0.231602	4.14551	17.698	4.142e-07	0.0003378	0.0374974	polyubiquitin
LOC110530403_7	NC_048572.1	67464595..67474302	0.271379	4.06936	16.788	3.549e-06	0.001836	0.321245	apoptosis regulator Bcl-2
LOC110527915_8	NC_048571.1	complement(47863997..47881064)	0.125953	4.031	16.3475	0.0001928	0.0297252	1	rho GTPase-activating protein 39
LOC110538823_2	NC_048582.1	12069050..12080939	0.201094	4.00295	16.0328	7.734e-07	0.0005687	0.0700093	uncharacterized LOC110538824
LOC110514990_2	NC_048570.1	79887941..79898351	0.272532	3.98875	15.8757	3.207e-07	0.0002792	0.0290318	protein rapunzel
LOC110503137_1	NC_048587.1	49164002..49217265	0.0317278	3.96688	15.6369	0.0001754	0.0283564	1	class A basic helix-loop-helix protein 15-like
LOC110524564_4	NC_048569.1	75036125..75041373	0.582649	3.95695	15.5296	2.236e-05	0.007638	1	amidophosphoribosyltransferase
primpol_3	NC_048574.1	53879113..53902069	0.0517966	3.9423	15.3728	0.0001271	0.0230613	1	protein kinase, AMP-activated, alpha 2 catalytic subunit
LOC110509865_7	NC_048593.1	24927011..24938065	0.134613	3.94176	15.367	0.0002945	0.0377082	1	guanine nucleotide exchange factor VAV2
LOC110488756_1	NC_048578.1	complement(9803383..9845480)	0.0221452	3.90223	14.9516	0.0003297	0.0404306	1	phospholipid-transporting ATPase 11C
ncapg2_2	NC_048579.1	complement(31209451..31235435)	0.0462727	3.85323	14.4523	0.0002764	0.0365277	1	non-SMC condensin I complex, subunit H
LOC110508408_2	NC_048592.1	6949069..6962016	0.133678	3.80358	13.9634	0.0002144	0.0315178	1	fizzy-related protein homolog
primpol_2	NC_048574.1	53879113..53902069	0.0551801	3.77229	13.6638	0.0002938	0.0376668	1	protein kinase, AMP-activated, alpha 2 catalytic subunit
LOC118936754_3	NC_048574.1	73409329..73418522	0.183236	3.7453	13.4106	0.0001763	0.02837	1	membrane-associated guanylate kinase, WW and PDZ domain-containing protein 2-like
LOC110524396_1	NC_048565.1	complement(11799415..11802397)	1.9243	3.72453	13.2189	8.243e-10	3.109e-06	7.462e-05	pleckstrin homology domain-containing family B member 2
LOC110528482_3	NC_048571.1	complement(74829699..74837226)	0.599848	3.72255	13.2007	5.358e-06	0.002553	0.485052	disks large-associated protein 4
LOC110537404_1	NC_048576.1	29770911..29800461	0.129563	3.71243	13.1085	1.771e-05	0.006412	1	uncharacterized LOC110537405
LOC110538260_2	NC_048576.1	complement(72366326..72370493)	0.387916	3.70284	13.0217	1.935e-05	0.006953	1	lysine-specific demethylase 8-like
mpnd_4	NC_048569.1	65084156..65090497	0.278643	3.65088	12.561	0.0004084	0.0458702	1	MAGUK p55 scaffold protein 2a
slc36a4_6	NC_048591.1	complement(32826712..32920798)	0.006758	3.65027	12.5557	0.0003015	0.0381561	1	solute carrier family 37 member 2
LOC110485996_1	NC_048577.1	complement(23699036..23707634)	0.754352	3.64384	12.4998	3.473e-06	0.001829	0.31443	nucleoplasmin-like protein ANO39
usp13_3	NC_048565.1	8878419..8915400	0.0972435	3.50231	11.3319	5.848e-05	0.0136434	1	ubiquitin specific peptidase 16
LOC110490734_2	NC_048579.1	48118774..48146269	0.0435142	3.49353	11.2631	0.0004112	0.045969	1	uncharacterized LOC110490737
acod1_1	NC_048586.1	complement(617941..621940)	0.30276	3.48623	11.2063	6.883e-05	0.0149056	1	acyl-CoA thioesterase 13
LOC110500648_2	NC_048585.1	complement(50498356..50502262)	1.16199	3.46844	11.0689	3.372e-07	0.0002833	0.0305256	stabilizer of axonemal microtubules 1-like
LOC110487718_12	NC_048578.1	complement(7889945..7919973)	0.0400051	3.3967	10.532	0.0002493	0.033719	1	testican-1
LOC110509731_3	NC_048593.1	17391209..17394366	1.09794	3.3846	10.444	3.885e-05	0.0110033	1	vacuolar protein sorting-associated protein 29
LOC110507068_2	NC_048591.1	10616095..10642920	0.0317206	3.34927	10.1913	0.0001726	0.028	1	uncharacterized LOC110507070
LOC110536640_1	NC_048575.1	63286990..63292076	2.64707	3.34658	10.1723	6.94e-10	2.732e-06	6.283e-05	T-box transcription factor TBX3-like
LOC110529956_1	NC_048572.1	complement(46388942..46395118)	0.43176	3.32715	10.0362	0.0001449	0.0251834	1	cytochrome P450 26B1-like
si:dkey-251i10.2_1	NC_048593.1	32794549..32796695	1.56474	3.31117	9.92568	5.807e-08	7.965e-05	0.005257	Utp14 domain-containing protein
LOC110520164_1	NC_048567.1	51258792..51262216	0.435401	3.24859	9.50434	5.461e-05	0.0130784	1	L-dopachrome tautomerase-like
LOC110486354_1	NC_048577.1	40572568..40573483	34.3288	3.24152	9.45789	1.392e-08	3.119e-05	0.00126	hemoglobin embryonic subunit alpha
nos2_1	NC_048588.1	complement(25681457..25699321)	0.718521	3.22815	9.37066	8.856e-05	0.0178158	1	nitric oxide synthase trafficking
dgkh_8	NC_048586.1	10279795..10322559	0.0611156	3.20763	9.23832	0.0004403	0.0479656	1	diacylglycerol kinase, zeta b
LOC110526498_1	NC_048565.1	complement(62367239..62375476)	0.113077	3.20061	9.19349	0.0002819	0.0369536	1	mucin-5AC-like
LOC110486130_1	NC_048577.1	31666240..31673890	0.257478	3.18565	9.09862	4.842e-06	0.002365	0.438278	SUMO-conjugating enzyme UBC9
nup93_4	NC_048566.1	complement(69276978..69308904)	0.0453761	3.15353	8.89827	0.0002351	0.0329979	1	nuclear protein 1b
LOC110494266_1	NC_048581.1	complement(60616248..60618713)	2.34496	3.15007	8.87696	3.319e-05	0.0100161	1	probable G-protein coupled receptor
LOC110525024_1	NC_048570.1	34277225..34278881	33.2639	3.12973	8.75271	9.466e-11	5.355e-07	8.569e-06	uncharacterized LOC110525025
LOC110498297_4	NC_048583.1	complement(64889417..64947429)	0.032907	3.12106	8.70028	0.0002258	0.032219	1	protein C12orf4 homolog
kel_5	NC_048567.1	11602396..11608965	0.659865	3.11859	8.68541	1.759e-06	0.001069	0.159258	KH domain containing 4, pre-mRNA splicing factor
mrpl51_1	NC_048567.1	11788492..11790660	1.32671	3.11192	8.64534	0.0002074	0.030977	1	mitochondrial ribosomal protein L54
LOC110536133_2	NC_048575.1	60593186..60604149	0.250809	3.0693	8.39368	2.073e-05	0.007272	1	polyubiquitin
LOC110524143_4	NC_048569.1	58337839..58370090	0.0785354	3.05577	8.31528	0.0002087	0.0310222	1	phosphatidylinositol 3-kinase regulatory subunit gamma
LOC110531717_3	NC_048573.1	complement(20302051..20324316)	0.15397	3.05449	8.30792	3.121e-05	0.009641	1	uncharacterized LOC110531718
LOC110502330_1	NC_048587.1	complement(15702242..15705419)	0.278834	3.05358	8.30268	0.0002478	0.0336778	1	multiple coagulation factor deficiency protein 2 homolog
LOC110506587_1	NC_048590.1	29259359..29265508	0.188185	3.03937	8.22135	0.0003875	0.0444549	1	uncharacterized LOC110506588
LOC110522891_1	NC_048569.1	80560749..80564740	0.31415	3.03217	8.18038	7.62e-05	0.0161517	1	transmembrane protein 132C-like
LOC110491340_1	NC_048580.1	10569811..10572822	2.40337	2.99706	7.98371	6.614e-05	0.0146907	1	regulator of G-protein signaling 9
LOC110529878_1	NC_048572.1	36665592..36674269	0.241631	2.98786	7.93295	0.0003483	0.0418388	1	ATPase family AAA domain containing 2B
LOC110506555_3	NC_048590.1	28696944..28708694	0.236723	2.97937	7.8864	2.417e-05	0.008045	1	uncharacterized LOC110506556
LOC110497158_2	NC_048566.1	79177030..79235909	0.0595385	2.97596	7.86777	6.062e-05	0.0140353	1	leucine-rich repeat-containing protein 4C
LOC110534776_1	NC_048574.1	73611835..73617762	0.281032	2.96476	7.80697	0.0003514	0.0420211	1	T-cell ecto-ADP-ribosyltransferase 1
LOC110538705_1	NC_048566.1	complement(24144519..24172836)	1.4147	2.96023	7.7825	0.0001239	0.0227516	1	Ig heavy chain V region PJ14-like
cahz_1	NC_048572.1	complement(65129974..65135673)	9.81742	2.93602	7.65296	8.125e-11	4.904e-07	7.356e-06	calbindin 1
LOC110538022_1	NC_048576.1	64430505..64438581	0.223444	2.93136	7.6283	7.543e-06	0.003364	0.682833	3-mercaptopyruvate sulfurtransferase
LOC110503683_1	NC_048588.1	9596650..9606337	0.778599	2.92862	7.61383	9.881e-06	0.004084	0.894455	endonuclease domain-containing 1 protein-like
LOC110525245_1	NC_048570.1	10459637..10460645	24.3407	2.90701	7.5006	1.766e-08	3.717e-05	0.001598	SWI/SNF-related matrix-associated actin-dependent regulator of chromatin subfamily A containing DEAD/H box 1A
LOC110496480_1	NC_048582.1	51976267..51981985	0.341212	2.90445	7.4873	1.981e-05	0.007061	1	E3 ubiquitin-protein ligase TRIM71
si:dkey-65b12.6_1	NC_048567.1	complement(15397673..15406356)	14.2605	2.8932	7.42915	3.762e-05	0.0108873	1	uncharacterized protein KIAA1755
epor_1	NC_048577.1	complement(44024053..44029014)	0.303477	2.88479	7.38601	7.064e-05	0.0152092	1	epiplakin 1
LOC110515910_2	NC_048577.1	13356347..13360812	0.770264	2.85293	7.22465	1.41e-05	0.005479	1	Krueppel-like factor 1
LOC110525833_1	NC_048570.1	complement(34247634..34254263)	0.506084	2.85194	7.2197	2.137e-07	0.0002058	0.0193462	purpurin
LOC110538447_1	NC_048576.1	73619244..73620456	90.2946	2.84406	7.18037	3.765e-08	5.877e-05	0.003409	hemoglobin subunit alpha-1-like
scpp1_1	NC_048574.1	54720795..54726279	2.00378	2.84146	7.16744	4.483e-09	1.231e-05	0.0004058	secretory calcium-binding phosphoprotein 7
LOC100136207_1	NC_048577.1	complement(40569835..40570915)	20.949	2.83715	7.14606	3.067e-08	5.239e-05	0.002777	sodium-dependent phosphate transport protein 2B
alas2_2	NC_048573.1	complement(46305459..46317525)	0.959571	2.83456	7.13325	1.386e-06	0.000896	0.125437	activated leukocyte cell adhesion molecule a
LOC118942885_1	NC_048585.1	12970913..12974793	1.89519	2.83229	7.12203	0.0001291	0.0232819	1	uncharacterized LOC118942886
LOC110495735_2	NC_048582.1	18807822..18842112	0.251443	2.81473	7.03585	4.886e-06	0.002365	0.442323	TLE family member 5
LOC110489784_1	NC_048579.1	21145517..21161815	44.0398	2.7761	6.84996	3.791e-05	0.0108951	1	myosin-7
LOC118942842_2	NC_048585.1	5979399..5986641	0.395669	2.77592	6.84912	0.0003919	0.0447953	1	uncharacterized LOC118942843
LOC110491954_1	NC_048580.1	40152574..40179344	0.085056	2.75292	6.74081	0.0001869	0.0292976	1	myosin light polypeptide 6
LOC110536968_4	NC_048576.1	complement(11751735..11842355)	0.0517401	2.74246	6.6921	9.485e-05	0.0187073	1	endoplasmic reticulum metallopeptidase 1
LOC100136769_1	NC_048577.1	50079281..50090656	2.06954	2.74095	6.68511	2.323e-08	4.171e-05	0.002103	proopiomelanocortin a
hba4_1	NC_048576.1	73601060..73601971	22.4142	2.70748	6.53178	1.458e-07	0.0001572	0.0132007	Hemoglobin subunit beta-1
LOC118936252_3	NC_048576.1	complement(73594359..73595413)	101.308	2.70627	6.52631	3.601e-08	5.718e-05	0.00326	relaxin-3-like
LOC110519926_1	NC_048567.1	complement(15440734..15470012)	0.828337	2.69988	6.49747	2.19e-06	0.001271	0.198234	transmembrane protein 147
LOC110489782_1	NC_048579.1	21055658..21074100	87.2701	2.69576	6.47894	1.085e-06	0.0007337	0.0982309	nuclear factor 7, brain
LOC110525802_1	NC_048570.1	complement(33201417..33211246)	0.611818	2.6883	6.44551	6.022e-07	0.0004584	0.0545183	septin-5
LOC100136955_1	NC_048576.1	82788554..82799758	1.62461	2.68163	6.41579	9.925e-09	2.364e-05	0.0008984	thymosin beta
LOC110492122_1	NC_048580.1	45932660..45942553	0.655102	2.67881	6.40329	6.472e-09	1.674e-05	0.0005859	partner of Y14 and mago B
LOC110538443_1	NC_048576.1	complement(73617111..73618238)	104.352	2.67802	6.39976	2.267e-06	0.001307	0.205259	hemoglobin subunit beta
LOC118937719_2	NC_048576.1	complement(67107610..67113681)	0.210455	2.67266	6.37606	0.0001953	0.0299681	1	uncharacterized LOC118937720
alas2_1	NC_048573.1	complement(46305459..46317525)	0.962633	2.64298	6.24622	2.35e-06	0.001324	0.212764	activated leukocyte cell adhesion molecule a
LOC110491676_1	NC_048580.1	complement(23782451..23822606)	0.107851	2.6257	6.17182	4.176e-05	0.011633	1	phenylethanolamine N-methyltransferase
LOC110538448_1	NC_048576.1	73596585..73597588	80.687	2.61418	6.12276	5.302e-08	7.384e-05	0.0048	hemoglobin subunit alpha-1-like
LOC110494765_1	NC_048581.1	84853325..84857469	5.19884	2.59003	6.0211	2.311e-08	4.171e-05	0.002092	PRELI domain containing protein 3B
LOC110524122_1	NC_048569.1	complement(57444176..57457620)	0.282869	2.58696	6.0083	3.784e-05	0.0108951	1	paralemmin-1
LOC110525909_2	NC_048570.1	38809139..38857447	0.622682	2.58234	5.98908	1.204e-07	0.0001382	0.0109005	uncharacterized LOC110525916
LOC110538165_1	NC_048576.1	complement(69661406..69665419)	0.600464	2.53377	5.79083	1.445e-05	0.005566	1	stAR-related lipid transfer protein 3
LOC110538445_2	NC_048576.1	complement(73598943..73599921)	72.818	2.5105	5.69816	3.054e-07	0.0002684	0.0276435	hemoglobin subunit beta-1-like
si:dkey-118j18.2_4	NC_048575.1	complement(20107279..20118767)	1.17365	2.49459	5.6357	0.0004155	0.0462064	1	Structural maintenance of chromosomes protein 6-like
LOC110518162_4	NC_048567.1	30884850..30897117	0.310072	2.49337	5.63093	4.676e-05	0.0122481	1	NLR family CARD domain-containing protein 3-like
LOC110487282_1	NC_048581.1	complement(21188137..21193259)	0.507913	2.48346	5.59238	9.634e-05	0.0189105	1	probable ATP-dependent RNA helicase DDX17
LOC110504478_1	NC_050571.1	1595198..1619526	0.240038	2.46576	5.52419	0.0001863	0.0292816	1	phosphoethanolamine N-methyltransferase 3
LOC110500604_1	NC_048585.1	complement(47163900..47169941)	1.45511	2.4639	5.51705	2.038e-08	3.881e-05	0.001845	receptor-type tyrosine-protein phosphatase delta
LOC110523889_1	NC_048569.1	42985474..42996230	1.62696	2.45347	5.47731	1.218e-06	0.000811	0.110295	thrombospondin-4-B
LOC110536275_2	NC_048566.1	16995963..16998356	79.5011	2.44348	5.43951	9.098e-06	0.003867	0.82362	secreted frizzled-related protein 1
LOC110538450_1	NC_048576.1	73568810..73569803	20.6593	2.4266	5.37625	2.567e-06	0.001408	0.2324	hemoglobin subunit alpha
zgc:163057_1	NC_048584.1	22561449..22562880	2.03304	2.41806	5.34453	0.0001487	0.0254544	1	immunoglobulin domain-containing protein
LOC110500167_1	NC_048585.1	27309199..27311609	1.42905	2.4174	5.34206	3.74e-05	0.0108873	1	importin-8
LOC110489785_1	NC_048579.1	21107774..21130305	12.7487	2.4085	5.30921	0.0001965	0.0300484	1	microtubule-associated protein 4
LOC110538444_1	NC_048576.1	complement(73566045..73567109)	73.868	2.3785	5.19995	5.153e-06	0.002468	0.466449	hemoglobin subunit beta
tmem79b_2	NC_048566.1	complement(30224586..30228599)	1.16844	2.36777	5.16144	0.000155	0.0262102	1	transmembrane protein 82
LOC110538449_1	NC_048576.1	73608654..73613476	2.57843	2.36253	5.14271	1.166e-05	0.004649	1	hemoglobin subunit alpha-4-like
LOC110517766_1	NC_048567.1	30548571..30576208	0.997644	2.35852	5.12844	5.566e-05	0.0132244	1	L-rhamnose-binding lectin CSL2-like
LOC110496937_1	NC_048582.1	complement(44938130..44943098)	1.35905	2.34149	5.06827	9.113e-05	0.0180906	1	CMP-N-acetylneuraminate-beta-galactosamide-alpha-2,3-sialyltransferase 1-like
LOC110486353_1	NC_048577.1	40540811..40541737	83.0889	2.33976	5.06217	3.379e-07	0.0002833	0.0305916	hemoglobin subunit alpha
LOC110534496_3	NC_048574.1	65832409..65841621	0.160935	2.33271	5.0375	0.0003264	0.0402577	1	high mobility group protein B2
gpr18_1	NC_048586.1	complement(2007954..2013061)	0.421245	2.32236	5.00148	0.0003654	0.0428564	1	G protein-coupled receptor 180
LOC110530382_1	NC_048572.1	66126013..66128501	1.00845	2.32122	4.99755	5.369e-05	0.0129364	1	cytochrome c oxidase assembly factor 1 homolog
LOC110491743_1	NC_048580.1	complement(26668821..26700943)	0.385227	2.31011	4.95923	0.0003852	0.0443075	1	uncharacterized LOC110491745
hbb1_1	NC_048576.1	complement(73582572..73583523)	46.5254	2.2992	4.92186	1.053e-06	0.0007218	0.0952802	Heparin-binding EGF-like growth factor
LOC110506641_1	NC_048590.1	complement(32199802..32214504)	0.133894	2.28467	4.87251	0.000148	0.0254	1	retinoic acid receptor RXR-beta-A
LOC110496048_1	NC_048582.1	complement(33606949..33610948)	5.86518	2.27424	4.83743	6.716e-06	0.00304	0.60796	sperm acrosome membrane-associated protein 4
LOC118941430_1	NC_048583.1	5943625..5966079	0.151476	2.25656	4.77851	0.0003638	0.0428225	1	uncharacterized LOC118941431
LOC110535951_1	NC_048575.1	complement(53446432..53449829)	0.570099	2.25537	4.77457	0.0003243	0.040104	1	tripartite motif-containing protein 35
LOC110518162_3	NC_048567.1	30884849..30897117	0.27188	2.24541	4.7417	0.0003905	0.0447445	1	NLR family CARD domain-containing protein 3-like
mmp13b_1	NC_048591.1	26357361..26365708	0.219909	2.24307	4.73404	0.000271	0.0360301	1	matrix metallopeptidase 14b (membrane-inserted)
plin6_2	NC_048566.1	complement(29698661..29702700)	0.847092	2.2386	4.71939	0.0001919	0.0297252	1	polo-like kinase 2b (Drosophila)
LOC110520117_1	NC_048567.1	49862239..49865998	1.51672	2.23582	4.71029	2.534e-06	0.001399	0.229416	obg-like ATPase 1
hif1al2_1	NC_048593.1	complement(34546781..34565132)	0.245601	2.23182	4.69726	2.794e-05	0.008874	1	HIG1 domain family member 1A
LOC110486235_1	NC_048577.1	complement(36389870..36397697)	0.309155	2.22778	4.68412	0.0001138	0.0213248	1	stAR-related lipid transfer protein 3
LOC110530228_1	NC_048572.1	complement(57858233..57864165)	0.314865	2.21357	4.63821	0.0004385	0.047912	1	GRB10-interacting GYF protein 2
tmem79b_3	NC_048566.1	complement(30224586..30228599)	1.12661	2.21296	4.63627	0.0002821	0.0369536	1	transmembrane protein 82
LOC100136296_1	NC_048577.1	40578421..40579519	89.8462	2.19373	4.57486	5.847e-05	0.0136434	1	potassium-transporting ATPase alpha chain 1
zmp:0000000991_1	NC_048575.1	complement(19643041..19650304)	2.99372	2.19247	4.57086	4.143e-08	6.112e-05	0.003751	signal-induced proliferation-associated 1-like protein 2
LOC110494709_1	NC_048581.1	complement(82156033..82159964)	1.93114	2.17867	4.52736	0.0002446	0.033548	1	60S acidic ribosomal protein P2
LOC110490574_2	NC_048579.1	complement(62850140..62872750)	0.196153	2.17692	4.52186	0.000238	0.0330643	1	uncharacterized LOC110490575
LOC110528226_1	NC_048571.1	complement(64338852..64346260)	1.65078	2.17496	4.51573	1.65e-07	0.0001737	0.0149392	tubulin alpha-1C chain
LOC110507511_5	NC_048591.1	10069784..10079394	0.705139	2.17134	4.5044	1.61e-05	0.005974	1	GTPase IMAP family member 8
col10a1a_1	NC_048589.1	5577195..5583625	115.088	2.15948	4.46753	0.0001503	0.0256314	1	collagen, type XI, alpha 1a
LOC110537628_2	NC_048576.1	42361750..42371338	0.802289	2.15903	4.46616	3.102e-05	0.009641	1	C-X-C chemokine receptor type 3-like
LOC100135895_1	NC_048576.1	complement(17935728..17940707)	7.18279	2.14654	4.42765	1.978e-05	0.007061	1	myosin-7
LOC110498352_1	NC_048583.1	complement(41562540..41593449)	0.0729756	2.14312	4.41715	0.000347	0.0417682	1	zinc finger BED domain-containing protein 4-like
LOC110538617_1	NC_048566.1	23970410..23974958	2.06204	2.1282	4.37173	2.056e-05	0.007241	1	uncharacterized LOC110538618
LOC110526792_2	NC_048570.1	89864699..89868058	1.28323	2.11484	4.33142	8.936e-06	0.003831	0.808906	cell surface glycoprotein 1-like
LOC110507560_1	NC_048591.1	12466557..12475236	2.39404	2.11462	4.33076	0.0002347	0.0329977	1	zinc finger FYVE domain-containing protein 1
LOC100136291_1	NC_048577.1	complement(40576326..40577151)	54.5839	2.09717	4.2787	1.547e-05	0.005858	1	SoxP1
LOC110536114_1	NC_048575.1	complement(60289410..60304526)	0.505451	2.09578	4.27458	0.0001726	0.028	1	coronin-1C-A
LOC110506256_1	NC_048590.1	complement(10121050..10126999)	143.813	2.08058	4.22978	0.0002398	0.0331882	1	MAM domain-containing glycosylphosphatidylinositol anchor protein 1
slc1a4_3	NC_048587.1	complement(62019428..62062283)	0.170074	2.07064	4.20074	0.0001017	0.0195869	1	solute carrier family 1 member 7a
LOC110496488_2	NC_048582.1	complement(52317137..52331561)	1.00483	2.0685	4.19452	4.657e-05	0.0122481	1	methyltransferase-like protein 24
LOC110523890_1	NC_048569.1	43036227..43059989	0.222056	2.06706	4.19031	0.0004043	0.0457901	1	synaptotagmin-9
tspan36_1	NC_048570.1	complement(10449684..10457941)	0.245406	2.0549	4.15515	0.0004155	0.0462064	1	tetraspanin 37
LOC110517266_1	NC_048577.1	19861757..19864464	24.4731	2.04711	4.13276	3.826e-05	0.0109485	1	protein sidekick-1-like
LOC110486350_1	NC_048577.1	complement(40532802..40533721)	16.0103	2.04612	4.12992	1.739e-05	0.006346	1	hemoglobin subunit alpha
LOC110498424_1	NC_048573.1	complement(3903121..3917056)	0.213043	2.04216	4.11863	0.0002264	0.032219	1	calcium-binding protein 2-like
LOC110486351_1	NC_048577.1	40534711..40535614	20.6326	2.0405	4.11389	4.326e-06	0.002164	0.391616	hemoglobin subunit beta
LOC110490237_1	NC_048579.1	complement(50170269..50175057)	0.414901	2.03841	4.10792	0.0003102	0.038845	1	small lysine-rich protein 1
ND1_1	NC_001717.1	3844..4815	3227.46	2.02634	4.07371	2.322e-05	0.007873	1	NADH dehydrogenase subunit 2
gp1bb_1	NC_048575.1	62635916..62644569	0.497267	2.02007	4.05604	0.0004276	0.0472378	1	glycoprotein IX (platelet)
LOC110499441_1	NC_048584.1	complement(36920178..36935086)	0.201745	2.01959	4.05467	0.0004521	0.0486596	1	complement C1q tumor necrosis factor-related protein 1
LOC110507636_1	NC_048591.1	complement(16391022..16394010)	1.76188	2.0154	4.04292	2.228e-05	0.007638	1	rab5 GDP/GTP exchange factor
LOC110498948_1	NC_048584.1	10948832..10987833	0.0611101	2.01443	4.04021	0.0003845	0.0443075	1	calcium/calmodulin-dependent protein kinase type II subunit gamma
LOC110526792_3	NC_048570.1	89864699..89868058	1.20105	2.00459	4.01274	1.731e-05	0.006344	1	cell surface glycoprotein 1-like
LOC110539081_1	NC_048576.1	complement(61403602..61411581)	0.886897	1.97255	3.9246	1.382e-05	0.005441	1	transmembrane protease serine 9-like
LOC110507468_1	NC_048591.1	9123596..9126312	1.98905	1.97018	3.91818	0.0001592	0.0265873	1	SERTA domain-containing protein 1
LOC110537628_1	NC_048576.1	42361750..42371338	0.764754	1.96936	3.91594	0.0002169	0.0316127	1	C-X-C chemokine receptor type 3-like
LOC110492670_1	NC_048580.1	71700951..71708557	2.28703	1.94369	3.84689	6.168e-05	0.0141726	1	uncharacterized LOC110492671
LOC110538451_1	NC_048576.1	73562501..73563404	8.16506	1.92733	3.80351	0.0001919	0.0297252	1	intercellular adhesion molecule 1
LOC110502232_1	NC_048566.1	complement(85470939..85487796)	0.173413	1.92339	3.79313	0.0003301	0.0404306	1	stromal cell-derived factor 1
trim108_2	NC_048566.1	18076974..18086938	0.304175	1.90607	3.74787	0.0003193	0.0397318	1	tripartite motif containing 110
LOC110506179_1	NC_048590.1	45003169..45037083	0.0738227	1.89352	3.7154	0.0004431	0.0481538	1	leucine-rich repeat serine/threonine-protein kinase 1
LOC100136949_3	NC_048578.1	complement(6324989..6343142)	0.590748	1.87476	3.66742	8.28e-05	0.0171925	1	macrophage colony stimulating factor receptor-like
tmem30b_2	NC_048583.1	complement(55747931..55758977)	1.25778	1.87381	3.665	0.0001648	0.0272797	1	transmembrane protein 30C
gpr183a_1	NC_048586.1	complement(2016068..2029155)	0.918794	1.87047	3.65652	0.0002373	0.0330643	1	G protein-coupled receptor 185 b
wbp4_1	NC_048571.1	14914708..14921041	1.88248	1.84133	3.5834	1.073e-05	0.004404	0.971367	WD repeat and FYVE domain containing 1
LOC110489431_1	NC_050572.1	complement(30936345..30960489)	0.679344	1.82998	3.55531	0.0003782	0.0439456	1	collagen alpha-1(XIV) chain
smpd3_2	NC_048566.1	66235111..66256972	0.83884	1.80248	3.4882	4.539e-05	0.0121553	1	sphingomyelin phosphodiesterase 5
LOC110493206_1	NC_048581.1	complement(51080114..51154004)	0.464055	1.78572	3.4479	0.000303	0.0382014	1	mixed lineage kinase domain-like protein
LOC110525561_2	NC_048570.1	complement(23888654..23894681)	0.835604	1.76538	3.39964	0.0004584	0.0492253	1	phospholipid phosphatase 4-like
LOC110520445_2	NC_048567.1	67303616..67309102	1.03559	1.75628	3.37827	4.762e-05	0.0122481	1	protein dopey-2
tpm2_9	NC_048569.1	complement(9885315..9911220)	17.8501	1.69972	3.24838	0.0002126	0.0314442	1	tropomyosin 4a
LOC110499144_1	NC_048584.1	complement(19361616..19376231)	0.412767	1.69899	3.24673	0.0003	0.0380405	1	monocarboxylate transporter 6
tpm2_10	NC_048569.1	complement(9885315..9911220)	17.8128	1.69548	3.23884	0.0002227	0.031903	1	tropomyosin 4a
LOC110490527_2	NC_048579.1	complement(61726204..61731947)	1.07218	1.69386	3.23522	6.621e-05	0.0146907	1	E3 ubiquitin/ISG15 ligase TRIM25-like
entpd5a_1	NC_048589.1	20593865..20605553	2.27225	1.68723	3.22038	0.0002156	0.031532	1	ectonucleoside triphosphate diphosphohydrolase 6
LOC110521185_1	NC_050570.1	5430549..5453043	0.644219	1.68686	3.21955	0.0001991	0.0302465	1	anoctamin-9
ND6_1	NC_001717.1	complement(14767..15288)	1572.8	1.67606	3.19555	0.0001792	0.028663	1	NDC1 transmembrane nucleoporin
rhag_1	NC_048572.1	12521395..12537133	0.839263	1.66033	3.16088	4.912e-06	0.002365	0.444621	rhomboid domain containing 1
tpm2_8	NC_048569.1	complement(9885315..9911220)	17.7568	1.64866	3.13543	0.0003407	0.0411753	1	tropomyosin 4a
LOC110509179_1	NC_048592.1	complement(42973355..42987359)	1.49664	1.62072	3.07528	7.394e-06	0.003327	0.66933	alpha-N-acetylgalactosaminide alpha-2,6-sialyltransferase 5
LOC110527374_1	NC_048582.1	17623786..17631132	0.968164	1.58164	2.9931	0.0001438	0.0251376	1	coiled-coil domain-containing protein 122
ND5_1	NC_001717.1	12932..14770	1312.86	1.57954	2.98875	0.0003094	0.0387919	1	NADH dehydrogenase subunit 6
LOC110497058_2	NC_048582.1	11885873..11926209	1.38351	1.57665	2.98277	0.000204	0.0306698	1	protein downstream neighbor of son homolog
LOC118964988_1	NC_048570.1	complement(93614266..93633046)	0.397977	1.57057	2.97023	0.0002849	0.0369592	1	uncharacterized LOC118964989
LOC110497058_1	NC_048582.1	11885873..11926209	1.36219	1.55329	2.93486	0.0003598	0.0425259	1	protein downstream neighbor of son homolog
LOC110495368_3	NC_048571.1	437079..465238	0.289008	1.52894	2.88574	0.0002313	0.0327712	1	LIM and senescent cell antigen-like-containing domain protein 1
tgfb5_1	NC_048578.1	26967508..26973917	1.72836	1.47358	2.77711	0.0004503	0.0485363	1	transforming growth factor, beta-induced
LOC110529574_1	NC_048572.1	complement(20626949..20632683)	4.01951	1.44954	2.73121	3.613e-05	0.0106993	1	gap junction Cx32.2 protein-like
LOC110496658_1	NC_048582.1	61535878..61545698	1.42217	1.42605	2.6871	0.0001764	0.02837	1	protein NDRG1
irx3a_2	NC_048570.1	complement(77119547..77122997)	11.5862	1.4107	2.65867	0.0001188	0.022031	1	iroquois homeobox 4a
irx3a_1	NC_048570.1	complement(77119547..77122997)	11.4733	1.40356	2.64554	0.0001291	0.0232819	1	iroquois homeobox 4a
LOC110485753_1	NC_048566.1	28335510..28338650	6.90447	1.40023	2.63943	0.0002378	0.0330643	1	alpha-internexin
f13a1b_1	NC_048585.1	complement(42336558..42350202)	3.78442	1.38485	2.61146	8.274e-05	0.0171925	1	coagulation factor II (thrombin)
LOC110506744_2	NC_048590.1	complement(37304850..37308246)	6.75207	1.30899	2.47767	0.0003577	0.0424671	1	iroquois-class homeodomain protein IRX-5
LOC110530482_1	NC_048565.1	81775161..81777001	27.1495	1.26497	2.40323	0.0001448	0.0251834	1	obscurin
LOC110522235_1	NC_048568.1	complement(18427318..18443722)	1.92691	1.21575	2.32261	0.0002807	0.0369331	1	ralBP1-associated Eps domain-containing protein 1

## Sheet: Upregulated in Low MY Larvae
Transcript Name	Chromosome	Region	Max group mean	Log? fold change	Fold change	P-value	FDR p-value	Bonferroni	Annotation
LOC110505709_4	NC_048589.1	complement(26106291..26234669)	0.130309	-1.1588	-2.23271	0.0004401	0.0479656	1	sprouty-related, EVH1 domain-containing protein 1
LOC110502071_1	NC_048586.1	complement(24053262..24072305)	1.01085	-1.17242	-2.25389	0.0004295	0.0473588	1	unconventional myosin-XVI
jun_2	NC_048569.1	complement(71831641..71833770)	28.1721	-1.20058	-2.29832	0.0003176	0.0395965	1	JunE proto-oncogene, AP-1 transcription factor subunit
jun_1	NC_048569.1	complement(71831641..71833770)	27.9945	-1.21067	-2.31445	0.000303	0.0382014	1	JunE proto-oncogene, AP-1 transcription factor subunit
LOC110530643_1	NC_048572.1	76007271..76044709	1.13462	-1.22352	-2.33517	0.0001991	0.0302465	1	phospholipid hydroperoxide glutathione peroxidase-like
cttnbp2nlb_1	NC_048580.1	complement(65660280..65704778)	0.29076	-1.23347	-2.35132	0.0004671	0.0499665	1	cytosolic thiouridylase subunit 1 homolog (S. pombe)
LOC110493294_1	NC_048581.1	88372078..88421226	0.329869	-1.25263	-2.38275	0.00028	0.0368969	1	podocalyxin-like protein 2
LOC110538227_7	NC_048576.1	71497134..71506845	2.70352	-1.25423	-2.3854	0.0002932	0.0376449	1	apoptosis regulator BAX
LOC110515428_1	NC_048574.1	complement(71477149..71516366)	0.533763	-1.26132	-2.39715	0.0003791	0.0439948	1	dihydropyrimidinase-related protein 1-like
macrod2_1	NC_048587.1	complement(44976328..46166935)	0.0289477	-1.26815	-2.40853	0.0001105	0.020756	1	mitotic arrest deficient 2 like 2
LOC110507539_3	NC_048591.1	10693493..10714953	0.88789	-1.26954	-2.41085	0.0001561	0.0262102	1	G protein-coupled receptor kinase interacting ArfGAP 1
LOC110529508_1	NC_048572.1	complement(16925897..17037936)	0.14182	-1.26955	-2.41086	0.0001931	0.0297252	1	mitogen-activated protein kinase kinase kinase 7
LOC110501472_1	NC_048586.1	complement(15394975..15401706)	3.44746	-1.27784	-2.42476	0.0001033	0.019771	1	ras-related protein Rab-11A
ccnd2a_4	NC_048566.1	complement(86141721..86420584)	0.0534769	-1.27788	-2.42482	0.0001597	0.0266217	1	cyclin D3
LOC110504940_1	NC_048567.1	complement(82905486..83193706)	0.0475872	-1.28442	-2.43583	0.0004279	0.0472378	1	adhesion G-protein coupled receptor G4-like
srebf1_1	NC_048576.1	87113193..87147513	1.02709	-1.28591	-2.43835	0.0002741	0.0363238	1	sterol regulatory element binding transcription factor 2
LOC110493304_1	NC_048581.1	complement(91713779..91799678)	0.224583	-1.29993	-2.46217	0.0004311	0.047418	1	amphoterin-induced protein 3
LOC110538803_2	NC_048566.1	24381131..24467486	0.375986	-1.30337	-2.46804	0.0002988	0.0380114	1	polycomb protein suz12-A
LOC110494235_1	NC_048581.1	58696691..58707194	13.5447	-1.30672	-2.47379	0.0003571	0.0424671	1	RNA-binding motif, single-stranded-interacting protein 2
LOC110535597_1	NC_048575.1	complement(33695897..33704784)	2.82943	-1.31008	-2.47955	0.0001465	0.0253561	1	5-hydroxytryptamine receptor 5A-like
LOC110496650_1	NC_048582.1	complement(60425049..60470121)	0.492765	-1.31451	-2.48718	0.0002338	0.0329157	1	retinitis pigmentosa 9 protein homolog
LOC110530532_1	NC_048572.1	73734827..73736698	21.1928	-1.32443	-2.50434	3.761e-05	0.0108873	1	microsomal glutathione S-transferase 3
LOC110530798_2	NC_048572.1	83405361..83472252	0.16507	-1.32877	-2.51189	0.0002166	0.0316127	1	cullin-3
LOC110530624_1	NC_048565.1	82456299..82916411	0.0279488	-1.34924	-2.54779	8.461e-05	0.0173757	1	C-X-C chemokine receptor type 4
LOC110508457_1	NC_048592.1	9008953..9056383	0.386706	-1.36108	-2.56878	0.0002847	0.0369592	1	phosphatidylinositol 4-phosphate 5-kinase type-1 gamma
LOC110518923_1	NC_048565.1	complement(3022610..3514868)	0.0899424	-1.36767	-2.58054	7.974e-05	0.0167059	1	homeobox protein OTX1-like
LOC118938213_2	NC_048577.1	13407612..13418177	3.21744	-1.37597	-2.59543	0.0001962	0.0300484	1	uncharacterized LOC118938214
LOC110538227_8	NC_048576.1	71497134..71506845	2.70324	-1.37609	-2.59564	0.0001056	0.0199901	1	apoptosis regulator BAX
LOC118938812_1	NC_048579.1	complement(49671334..49678277)	3.3188	-1.38442	-2.61066	0.0004239	0.0469741	1	uncharacterized LOC118938813
slc22a16_1	NC_048572.1	complement(39959369..40017167)	0.336317	-1.38756	-2.61636	0.0003747	0.0436525	1	solute carrier family 22 member 17
macrod2_2	NC_048587.1	complement(44976328..46166935)	0.0297157	-1.38851	-2.61809	2.176e-05	0.007537	1	mitotic arrest deficient 2 like 2
yap1_1	NC_048591.1	complement(48793157..48897016)	0.416867	-1.39074	-2.62214	0.0002381	0.0330643	1	tyrosyl-tRNA synthetase 1
si:ch211-236l14.4_1	NC_048566.1	complement(47227366..47311705)	0.324676	-1.39227	-2.62492	0.000329	0.0404306	1	uridine-cytidine kinase-like 1
LOC110510211_2	NC_048593.1	complement(36453928..36463448)	3.19975	-1.40617	-2.65032	5.373e-05	0.0129364	1	uncharacterized LOC110510213
LOC110537841_1	NC_048576.1	57899434..58071571	0.103872	-1.4066	-2.65111	8.727e-05	0.0176352	1	trypsin-1-like
LOC110502227_1	NC_048587.1	complement(12285630..12343114)	0.202369	-1.41001	-2.65739	0.0001982	0.0302465	1	AP-3 complex subunit mu-1
LOC110519875_1	NC_048581.1	14781130..14843940	0.15506	-1.41456	-2.66579	0.000259	0.0346811	1	zinc finger protein 260
LOC110502227_2	NC_048587.1	complement(12285630..12343114)	0.198882	-1.41826	-2.67264	0.0001861	0.0292816	1	AP-3 complex subunit mu-1
LOC110526828_1	NC_048590.1	7402613..7404734	10.3151	-1.41962	-2.67514	7.662e-05	0.0161683	1	troponin T, fast skeletal muscle isoforms
LOC110534227_1	NC_048574.1	50656822..50747562	0.0879496	-1.42481	-2.68479	0.0001724	0.028	1	uncharacterized LOC110534228
LOC110485790_1	NC_048577.1	complement(18040743..18042577)	4.39666	-1.42993	-2.69434	0.000353	0.0421545	1	C-X-C motif chemokine 11
si:dkey-185m8.2_1	NC_048585.1	42354556..42370239	1.87276	-1.43307	-2.7002	8.465e-05	0.0173757	1	uncharacterized si:dkey-187a12.4
LOC110529831_43	NC_048565.1	complement(77148371..77313800)	0.0480872	-1.44072	-2.71457	0.0002858	0.0369592	1	F-box only protein 16
LOC110508030_1	NC_048591.1	complement(39835004..39848132)	3.30258	-1.4498	-2.7317	0.00019	0.0296561	1	epithelial splicing regulatory protein 1
hivep2a_2	NC_048572.1	complement(22970089..23060383)	1.00812	-1.45302	-2.73781	0.0002392	0.0331614	1	HIVEP zinc finger 2b
LOC110522245_1	NC_048568.1	complement(19019991..19088860)	2.02239	-1.45706	-2.74549	0.0002423	0.0334425	1	androgen-induced gene 1 protein
LOC110529565_14	NC_048572.1	20294640..20379353	0.111246	-1.45722	-2.74578	0.0004048	0.0457901	1	5-hydroxytryptamine receptor 3A
LOC110510211_1	NC_048593.1	complement(36453928..36463448)	3.21701	-1.46114	-2.75325	2.487e-05	0.008215	1	uncharacterized LOC110510213
tm4sf18_1	NC_048569.1	complement(93044898..93062301)	0.761255	-1.46326	-2.7573	0.0001554	0.0262102	1	transmembrane 4 L six family member 21a
LOC110516346_1	NC_048570.1	2723765..2724931	26.4082	-1.46592	-2.76239	2.63e-05	0.008577	1	cilia- and flagella-associated protein 70
LOC110508530_1	NC_048592.1	complement(11089516..11091825)	18.8826	-1.46681	-2.7641	7.866e-06	0.00344	0.712113	dynamin-3-like
LOC110508939_1	NC_048592.1	31077818..31080589	3.58174	-1.47337	-2.77669	2.763e-05	0.008805	1	guanine nucleotide-binding protein G(I)/G(S)/G(O) subunit gamma-12
LOC110493460_1	NC_048566.1	complement(62749004..62878134)	0.0454012	-1.47471	-2.77927	0.0002866	0.0370071	1	40-kDa huntingtin-associated protein
LOC110534826_1	NC_048574.1	complement(5482195..5499373)	0.441528	-1.47606	-2.78188	0.000289	0.0372731	1	olfactory receptor 1-like
LOC110486180_1	NC_048577.1	complement(34392448..34400360)	3.86683	-1.47987	-2.78924	0.0001658	0.0273424	1	protein CASC3
LOC110498289_1	NC_048583.1	complement(63634529..63647426)	17.6806	-1.48025	-2.78997	0.0002481	0.0336778	1	retinol dehydrogenase 12
LOC110505211_1	NC_048589.1	complement(720986..756300)	1.21168	-1.4843	-2.79781	0.0002151	0.031532	1	echinoderm microtubule-associated protein-like 1
arhgap24_3	NC_048576.1	complement(8594329..8774768)	0.0387552	-1.48714	-2.80332	9.651e-05	0.0189105	1	Rho GTPase activating protein 29a
LOC118937323_1	NC_048566.1	1424316..1426277	6.30149	-1.48739	-2.80381	0.0001236	0.0227412	1	nucleoporin NUP116/NSP116-like
mss51_2	NC_048580.1	complement(21617382..21623097)	3.57108	-1.48857	-2.80611	4.777e-05	0.0122481	1	macrophage stimulating 1 receptor a
LOC110518845_1	NC_048570.1	94304678..94325040	1.60448	-1.49261	-2.81397	0.0003592	0.0425079	1	dual specificity protein kinase Ttk
LOC110514543_1	NC_048579.1	81130263..81196289	0.222964	-1.4931	-2.81493	0.0003346	0.040817	1	uncharacterized LOC110514544
nhsl1b_1	NC_048568.1	23542449..23719666	0.070566	-1.49542	-2.81947	0.0002963	0.0378788	1	NHS-like 2
LOC110528255_2	NC_048571.1	65115923..65152884	0.200947	-1.49779	-2.82409	6.398e-05	0.0145533	1	E3 ubiquitin-protein ligase NRDP1
LOC110524140_1	NC_048569.1	58158521..58160134	11.9605	-1.49845	-2.8254	2.505e-05	0.008246	1	ras-related protein Rab-3A
LOC110537515_2	NC_048576.1	35984205..36089854	0.497123	-1.49862	-2.82572	4.491e-05	0.0120625	1	arginine--tRNA ligase, cytoplasmic
LOC110493417_2	NC_048581.1	complement(13346096..13370709)	0.367496	-1.50313	-2.83457	0.0003363	0.0409046	1	myeloid-associated differentiation marker-like protein 2
cadm4_1	NC_048566.1	complement(22550928..22593176)	0.359318	-1.51094	-2.84996	0.0001639	0.0271682	1	Ca++-dependent secretion activator 2
si:ch211-218g4.2_1	NC_048573.1	49494307..49591982	0.0875155	-1.5113	-2.85067	0.0003505	0.0419731	1	SRSF protein kinase 2
creb5b_2	NC_048566.1	7615910..7706660	0.0663341	-1.51907	-2.86606	0.0003626	0.0427422	1	creb3 regulatory factor
LOC110523346_2	NC_048569.1	complement(17071595..17090035)	0.823488	-1.52188	-2.87165	0.0002186	0.031713	1	OX-2 membrane glycoprotein-like
LOC110487931_1	NC_050572.1	11815107..11841142	0.32098	-1.5241	-2.87608	0.000299	0.0380114	1	hairy/enhancer-of-split related with YRPW motif protein 1
LOC110502227_3	NC_048587.1	complement(12285630..12343118)	0.185353	-1.52429	-2.87646	9.785e-05	0.0191317	1	AP-3 complex subunit mu-1
LOC110535183_2	NC_048565.1	12115086..12147336	0.833711	-1.52586	-2.87959	2.574e-05	0.008443	1	rap guanine nucleotide exchange factor 5
klf13_1	NC_048590.1	9173028..9234003	0.562882	-1.53466	-2.8972	2.907e-06	0.001576	0.26315	Kruppel-like factor 15
LOC110499965_3	NC_048585.1	20439859..20456984	0.31666	-1.53591	-2.89972	0.0002122	0.031439	1	forkhead box protein M1
LOC110502029_1	NC_048586.1	complement(23583447..23585473)	20.661	-1.53659	-2.90108	7.991e-05	0.0167059	1	uncharacterized LOC110502031
LOC110515725_4	NC_048576.1	92224738..92289193	0.276992	-1.53844	-2.90479	3.851e-05	0.0109632	1	protachykinin
fbrsl1_1	NC_048575.1	64105530..64363785	0.0275322	-1.54106	-2.91008	0.0001505	0.0256314	1	F-box and leucine-rich repeat protein 13
LOC118938430_1	NC_048577.1	10767708..10769374	38.7919	-1.54324	-2.91449	0.0001286	0.0232819	1	protein Asterix
pitpnc1a_1	NC_048577.1	23511706..23587698	0.0997483	-1.54873	-2.92559	0.0002081	0.030977	1	phosphatidylinositol transfer protein cytoplasmic 1b
LOC110506000_2	NC_048589.1	42491973..42633124	0.108662	-1.55899	-2.94648	0.0001378	0.0244009	1	RNA-binding protein 25
LOC110507524_1	NC_048591.1	10391240..10417311	0.410653	-1.55939	-2.9473	0.0002833	0.0369536	1	inositol polyphosphate 5-phosphatase K
irf1b_1	NC_048576.1	51063510..51067992	6.88756	-1.56035	-2.94925	0.0003305	0.0404306	1	interferon regulatory factor 2
ank2b_1	NC_048573.1	27995879..28160254	0.0681818	-1.58547	-3.00106	6.702e-05	0.0147612	1	ankyrin and armadillo repeat containing
kcnab1b_1	NC_048572.1	complement(80531597..80615963)	0.073822	-1.59101	-3.0126	0.0001453	0.0252059	1	potassium voltage-gated channel subfamily A regulatory beta subunit 2a
asb2a.2_2	NC_048572.1	28216273..28224790	3.09663	-1.59125	-3.01311	0.0003117	0.0389755	1	ankyrin repeat and SOCS box containing 3
LOC110493417_1	NC_048581.1	complement(13346096..13370709)	0.404899	-1.59222	-3.01513	0.0001324	0.0235958	1	myeloid-associated differentiation marker-like protein 2
arhgef9b_1	NC_050571.1	12024777..12104658	0.461826	-1.593	-3.01676	0.0002508	0.033789	1	AT rich interactive domain 1B (SWI1-like)
peak1_4	NC_048566.1	complement(49166669..49427283)	0.023111	-1.59404	-3.01893	0.0002	0.030283	1	PEAK family member 3
dusp8a_1	NC_048566.1	complement(57928123..57940312)	2.65716	-1.59523	-3.02143	8.186e-06	0.003563	0.741082	deoxyuridine triphosphatase
klf7b_1	NC_048586.1	complement(38998682..39154770)	0.319347	-1.59664	-3.02439	5.419e-06	0.002568	0.490521	Kruppel-like factor 9
LOC110524677_1	NC_048569.1	complement(82966984..82974589)	12.2058	-1.6056	-3.04322	6.467e-05	0.014578	1	zinc finger CCCH domain-containing protein 3
LOC110499965_5	NC_048585.1	20439876..20456984	0.776679	-1.60606	-3.0442	9.255e-06	0.003915	0.83782	forkhead box protein M1
LOC110519381_4	NC_048585.1	5627769..5656587	0.320107	-1.60787	-3.04801	0.0002499	0.033719	1	guanine nucleotide exchange protein smcr8a
LOC110515934_1	NC_048566.1	complement(1427251..1457133)	0.424082	-1.62205	-3.07813	9.987e-05	0.0194009	1	ETS translocation variant 1
LOC118937406_1	NC_048575.1	77240329..77260853	10.519	-1.62664	-3.08793	1.272e-05	0.005027	1	perforin-1-like
LOC110534237_1	NC_048574.1	51188850..51299782	0.0455659	-1.63116	-3.09761	0.0001724	0.028	1	beta,beta-carotene 9',10'-oxygenase
LOC110506000_4	NC_048589.1	42491973..42633124	0.108746	-1.63225	-3.09996	6.854e-05	0.0149056	1	RNA-binding protein 25
bhlhe41_1	NC_048565.1	complement(40565319..40568730)	13.09	-1.63666	-3.10946	2.638e-05	0.008577	1	betaine-homocysteine methyltransferase
LOC118962093_1	NW_023494161.1	13007..27320	0.729947	-1.64071	-3.11819	0.0002355	0.0330026	1	5.8S ribosomal RNA
LOC110500501_1	NC_048585.1	43287190..43299305	0.486067	-1.64355	-3.12433	0.0001638	0.0271682	1	homer protein homolog 2
LOC110536154_8	NC_048566.1	complement(16217471..16245556)	0.704953	-1.64443	-3.12624	4.281e-06	0.002153	0.387573	serine incorporator 5
LOC110494779_3	NC_048581.1	complement(86236554..86242991)	1.59531	-1.6461	-3.12985	0.0003857	0.0443075	1	chymotrypsin like elastase 1
LOC118942857_1	NC_048585.1	8819609..8898371	0.156435	-1.64792	-3.13381	1.078e-05	0.004404	0.975642	piggyBac transposable element-derived protein 4-like
LOC110515532_1	NC_048571.1	complement(11840744..11844731)	1.6776	-1.65395	-3.14693	0.0004651	0.0498238	1	phosducin-like protein 3
LOC110520399_1	NC_048567.1	65192057..65208890	1.8922	-1.6544	-3.14792	7.636e-05	0.0161517	1	uncharacterized LOC110520400
LOC110531283_1	NC_048573.1	complement(73769298..73834011)	0.099177	-1.6618	-3.16411	0.0001246	0.0227813	1	membrane-associated guanylate kinase, WW and PDZ domain-containing protein 1-like
peak1_3	NC_048566.1	complement(49166669..49427283)	0.0221674	-1.66879	-3.17947	6.86e-05	0.0149056	1	PEAK family member 3
LOC110507154_1	NC_048591.1	complement(30751075..31200797)	0.0217175	-1.67066	-3.1836	4.929e-05	0.0124404	1	pleckstrin homology-like domain family B member 1
LOC110531426_1	NC_048573.1	10035349..10116361	0.141661	-1.67294	-3.18863	4.569e-05	0.0121661	1	ubiquitin carboxyl-terminal hydrolase 12
LOC110502429_1	NC_048587.1	20358591..20516930	0.0301879	-1.676	-3.1954	0.0002232	0.0319219	1	latent-transforming growth factor beta-binding protein 1
LOC118937406_2	NC_048575.1	77240329..77260853	10.7216	-1.67692	-3.19744	6.596e-06	0.003	0.59707	perforin-1-like
LOC110536154_2	NC_048566.1	complement(16217471..16245556)	0.693495	-1.67861	-3.2012	1.461e-06	0.0009305	0.132257	serine incorporator 5
LOC118937406_3	NC_048575.1	77240329..77260853	10.5881	-1.68978	-3.22608	6.477e-06	0.002973	0.586367	perforin-1-like
LOC110499965_4	NC_048585.1	20439860..20456984	0.303671	-1.69448	-3.23661	0.0001251	0.0228327	1	forkhead box protein M1
LOC110520004_5	NC_048567.1	complement(44523710..44718478)	0.0243944	-1.69487	-3.23748	0.0002977	0.0380114	1	villin-1
LOC110501901_2	NC_048586.1	42884711..43037994	0.0837236	-1.69779	-3.24405	2.668e-05	0.008585	1	L-dopachrome tautomerase
LOC110498061_2	NC_048583.1	complement(49475673..49483227)	2.15	-1.69925	-3.24731	8.41e-05	0.0173757	1	trafficking protein particle complex subunit 12-like
stim2b_2	NC_048573.1	29383093..29473789	0.0414836	-1.70238	-3.25438	0.000404	0.0457901	1	serine/threonine kinase 17b (apoptosis-inducing)
LOC110498161_1	NC_048583.1	complement(56824036..56837033)	2.01708	-1.70296	-3.25568	7.58e-05	0.0161445	1	YTH domain-containing family protein 2
LOC110514371_1	NC_048583.1	850675..858141	2.15303	-1.70541	-3.26121	2.368e-05	0.00797	1	fucolectin-3-like
homer1b_2	NC_048570.1	51932772..52006875	0.317121	-1.71698	-3.28748	3.744e-05	0.0108873	1	homer scaffold protein 3b
LOC110536886_1	NC_048576.1	complement(7403125..7415816)	0.526516	-1.71925	-3.29266	0.0002134	0.0314645	1	cingulin-like protein 1
xirp2b_1	NC_048586.1	complement(15837019..15859097)	2.34092	-1.71968	-3.29364	0.000119	0.022031	1	X-linked Kx blood group (McLeod syndrome)
LOC118964739_1	NC_048569.1	complement(99767766..99857583)	0.188354	-1.72185	-3.2986	1.521e-06	0.0009432	0.137708	uncharacterized LOC118964740
LOC110523253_3	NC_048569.1	14175105..14229308	0.211307	-1.72677	-3.30986	5.266e-05	0.0127466	1	D-dopachrome decarboxylase-A
LOC110498061_1	NC_048583.1	complement(49475673..49483227)	2.1616	-1.72921	-3.31546	4.68e-05	0.0122481	1	trafficking protein particle complex subunit 12-like
LOC110534107_2	NC_048574.1	46765064..46799754	0.111386	-1.72996	-3.31718	0.0003366	0.0409046	1	ADP/ATP translocase 2
LOC110506000_3	NC_048589.1	42491973..42633124	0.110995	-1.73538	-3.32968	1.86e-05	0.00671	1	RNA-binding protein 25
xirp2b_6	NC_048586.1	complement(15837019..15859098)	2.34793	-1.73908	-3.33823	9.011e-05	0.0180075	1	X-linked Kx blood group (McLeod syndrome)
LOC110506000_1	NC_048589.1	42491973..42633124	0.114691	-1.74058	-3.3417	4.714e-05	0.0122481	1	RNA-binding protein 25
LOC110488126_1	NC_050572.1	complement(23222514..23225801)	7.6578	-1.74061	-3.34177	1.579e-05	0.005905	1	islet cell autoantigen 1
LOC110536154_5	NC_048566.1	complement(16217471..16245556)	0.688847	-1.74261	-3.34639	1.682e-06	0.001029	0.152235	serine incorporator 5
ivns1abpa_1	NC_048569.1	complement(89853540..89892734)	0.768969	-1.75339	-3.37149	3.407e-05	0.0101907	1	iodotyrosine deiodinase
LOC110488581_2	NC_048578.1	4327546..4477610	0.0238467	-1.75608	-3.37778	0.0001871	0.0292976	1	myeloid cell surface antigen CD33
LOC110505513_5	NC_048589.1	complement(19078852..19092163)	2.33338	-1.76524	-3.39931	3.086e-05	0.009634	1	sushi domain-containing protein 6
LOC110517709_1	NW_023493698.1	48927..332507	0.120589	-1.76546	-3.39983	0.0001419	0.0249219	1	cytochrome P450 4B1
LOC110520004_4	NC_048567.1	complement(44523710..44718478)	0.0255195	-1.76583	-3.4007	6.819e-05	0.0149056	1	villin-1
LOC110501876_2	NC_048566.1	73456675..73578179	0.0867661	-1.78497	-3.44611	5.776e-05	0.0135456	1	cobalamin trafficking protein CblD
atf3_1	NC_048572.1	23177638..23181382	5.76535	-1.78648	-3.44972	4.165e-08	6.112e-05	0.00377	activating transcription factor 5a
LOC110536154_6	NC_048566.1	complement(16217471..16245556)	0.730177	-1.78661	-3.45003	2.516e-07	0.0002325	0.0227725	serine incorporator 5
grhl3_2	NC_048589.1	6022643..6038606	1.27526	-1.78885	-3.4554	0.0003198	0.0397318	1	glutamate receptor, ionotropic, AMPA 4a
LOC110536154_9	NC_048566.1	complement(16217471..16245556)	0.739091	-1.7961	-3.47281	1.867e-07	0.0001899	0.0169018	serine incorporator 5
LOC110498061_3	NC_048583.1	complement(49475673..49523365)	0.146627	-1.79798	-3.47734	7.516e-05	0.0160845	1	trafficking protein particle complex subunit 12-like
homer1b_1	NC_048570.1	51883283..52006875	0.0249379	-1.79835	-3.47822	0.0004149	0.0462064	1	homer scaffold protein 3b
xirp2b_4	NC_048586.1	complement(15837019..15859098)	2.38477	-1.80272	-3.48878	4.488e-05	0.0120625	1	X-linked Kx blood group (McLeod syndrome)
LOC110536154_10	NC_048566.1	complement(16217471..16245556)	0.720495	-1.80496	-3.49419	2.73e-07	0.0002423	0.0247155	serine incorporator 5
LOC110508249_1	NC_048592.1	39492643..39494885	2.76246	-1.80748	-3.5003	0.0001421	0.0249219	1	protein APCDD1
LOC110494779_2	NC_048581.1	complement(86236554..86242991)	1.72995	-1.8128	-3.51323	6.83e-05	0.0149056	1	chymotrypsin like elastase 1
xirp2b_3	NC_048586.1	complement(15837019..15859098)	2.25592	-1.81305	-3.51384	6.05e-05	0.0140353	1	X-linked Kx blood group (McLeod syndrome)
LOC110538122_1	NC_048576.1	68274906..68289864	0.537425	-1.81424	-3.51674	5.923e-06	0.002764	0.536194	E3 ubiquitin/ISG15 ligase TRIM25
LOC110499965_1	NC_048585.1	20439852..20456984	0.178563	-1.8151	-3.51884	0.0003822	0.0442955	1	forkhead box protein M1
LOC110494603_3	NC_048581.1	complement(76699461..76835863)	0.0918979	-1.81723	-3.52405	1.086e-06	0.0007337	0.0983172	contactin-3
LOC110505513_7	NC_048589.1	complement(19078852..19092164)	2.16043	-1.82393	-3.54045	1.585e-05	0.005905	1	sushi domain-containing protein 6
xirp2b_2	NC_048586.1	complement(15837019..15859097)	2.35953	-1.82554	-3.54439	4.723e-05	0.0122481	1	X-linked Kx blood group (McLeod syndrome)
LOC110536154_3	NC_048566.1	complement(16217471..16245556)	0.722016	-1.82744	-3.54907	5.009e-08	7.085e-05	0.004534	serine incorporator 5
LOC110494779_1	NC_048581.1	complement(86236554..86242991)	1.67585	-1.82887	-3.55259	5.036e-05	0.0125245	1	chymotrypsin like elastase 1
LOC100653470_4	NC_048592.1	complement(17565752..17601883)	0.240441	-1.83137	-3.55876	4.357e-05	0.0118551	1	VIG-B319.A protein
LOC110494249_1	NC_048581.1	59461314..59465333	18.3029	-1.8339	-3.56499	3.483e-06	0.001829	0.315286	fidgetin-like protein 2
LOC110505513_6	NC_048589.1	complement(19078852..19092163)	2.24504	-1.83632	-3.57098	1.554e-05	0.005861	1	sushi domain-containing protein 6
grhl3_1	NC_048589.1	6022643..6038606	1.27788	-1.83885	-3.57725	0.0001256	0.0228742	1	glutamate receptor, ionotropic, AMPA 4a
msi1a_3	NC_048588.1	25268839..25603426	0.009194	-1.83924	-3.57822	0.0003304	0.0404306	1	musashi RNA binding protein 1b
LOC110532479_2	NC_048565.1	complement(58353645..58535096)	0.0129562	-1.8425	-3.58632	0.0002828	0.0369536	1	histone-lysine N-methyltransferase SUV39H1-like
xirp2b_5	NC_048586.1	complement(15837019..15859098)	2.37443	-1.84437	-3.59097	3.227e-05	0.009868	1	X-linked Kx blood group (McLeod syndrome)
LOC110530751_14	NC_048572.1	complement(80771262..80873508)	0.468162	-1.84835	-3.60088	3.538e-08	5.718e-05	0.003203	kinesin-1 heavy chain-like
LOC110497707_1	NC_048583.1	complement(33941556..33957602)	0.266857	-1.85836	-3.62595	5.719e-05	0.0134752	1	uncharacterized LOC110497711
LOC110487879_2	NC_050572.1	9012028..9019469	0.686673	-1.87979	-3.68023	0.0003071	0.0386158	1	transmembrane protein 200A-like
LOC118942050_1	NC_048584.1	20493325..20644068	0.0234416	-1.88831	-3.70202	9.579e-05	0.01885	1	uncharacterized LOC118942051
ier3_1	NC_048570.1	complement(7791217..7792497)	14.6228	-1.89289	-3.71378	7.781e-08	0.0001006	0.007044	immediate early response 5-like
LOC110501876_1	NC_048566.1	73456669..73578180	0.0826569	-1.89503	-3.71929	1.08e-05	0.004404	0.977579	cobalamin trafficking protein CblD
LOC110536154_4	NC_048566.1	complement(16217471..16245556)	0.739645	-1.89714	-3.72474	4.186e-08	6.112e-05	0.003789	serine incorporator 5
pde4ba_2	NC_048569.1	complement(85682309..85709070)	1.20474	-1.89845	-3.72813	4.486e-09	1.231e-05	0.0004061	phosphodiesterase 4C, cAMP-specific a
LOC110503595_1	NC_048588.1	complement(6490652..6511021)	8.90631	-1.90044	-3.73326	0.0001074	0.0202469	1	protein capicua homolog
LOC110536154_1	NC_048566.1	complement(16217471..16245556)	0.716966	-1.90287	-3.73957	1.255e-07	0.0001385	0.0113571	serine incorporator 5
LOC110536154_7	NC_048566.1	complement(16217471..16245556)	0.737126	-1.90405	-3.74263	3.142e-08	5.267e-05	0.002844	serine incorporator 5
nhsb_1	NC_048582.1	complement(7140435..7298527)	0.101585	-1.90986	-3.75773	9.861e-08	0.0001197	0.008927	NHS-like 1b
elovl1b_2	NC_048565.1	complement(13061932..13092229)	0.142277	-1.91573	-3.77305	0.0004079	0.0458702	1	ELOVL fatty acid elongase 4a
pde4dip_9	NC_048569.1	complement(89466171..89592744)	0.185414	-1.91647	-3.77497	2.299e-06	0.001317	0.208073	phosphodiesterase 6C, cGMP-specific, cone, alpha prime
LOC110520931_2	NC_048565.1	complement(30713838..30981725)	0.0137141	-1.93815	-3.83214	5.731e-05	0.0134752	1	C2 calcium-dependent domain-containing protein 4C-like
LOC110500961_3	NC_048585.1	complement(13100668..13245373)	0.0429082	-1.94067	-3.83885	5.257e-05	0.0127466	1	protein regulator of cytokinesis 1
LOC110510240_3	NC_048567.1	complement(13743533..13775565)	0.156048	-1.94682	-3.85524	6.734e-05	0.0147957	1	olfactory receptor 2AT4-like
LOC110505513_8	NC_048589.1	complement(19078852..19092164)	2.21884	-1.94793	-3.85819	4.625e-06	0.002288	0.418642	sushi domain-containing protein 6
LOC110506760_1	NC_048570.1	complement(78734754..78751916)	0.369351	-1.94921	-3.86162	0.0001999	0.030283	1	WD repeat-containing protein 76
LOC110496017_1	NC_048582.1	31807769..31812186	11.2475	-1.95018	-3.86424	2.129e-06	0.001243	0.192704	regulation of nuclear pre-mRNA domain containing 2a
LOC110489723_18	NC_048566.1	complement(40928216..41111980)	0.0351696	-1.95294	-3.87163	2.652e-05	0.008577	1	heparan-sulfate 6-O-sulfotransferase 1-B
LOC110528279_2	NC_048571.1	65871748..65899384	0.865486	-1.9585	-3.88658	3.588e-08	5.718e-05	0.003248	protein unc-119 homolog B
per1b_1	NC_048585.1	57970308..57986158	0.36076	-1.96581	-3.90633	0.0001679	0.0275782	1	PPARGC1 and ESRR induced regulator, muscle 1
LOC110522941_1	NC_048569.1	40830985..40908739	0.0480749	-1.97151	-3.92178	8.535e-05	0.0173894	1	hypermethylated in cancer 2 protein-like
si_3	NC_048588.1	41029792..41125378	0.027686	-1.99306	-3.9808	0.0004369	0.0478265	1	sialic acid acetylesterase
LOC110487092_1	NC_048577.1	70155053..70167724	7.46047	-1.99741	-3.99283	4.649e-07	0.0003724	0.0420858	monocarboxylate transporter 4-like
LOC110502169_4	NC_048586.1	44148629..44322071	0.0127239	-2.00052	-4.00145	0.0004595	0.0492887	1	caspase-8
LOC110496290_1	NC_048565.1	17744192..17781075	0.120967	-2.00168	-4.00466	0.000395	0.0450946	1	CREB-regulated transcription coactivator 2
LOC110531820_1	NC_048573.1	complement(25433815..25444248)	3.24547	-2.00559	-4.01552	7.467e-07	0.0005541	0.0675945	solute carrier family 2, facilitated glucose transporter member 4
LOC110499195_1	NC_048584.1	23294737..23297531	228.942	-2.00612	-4.017	1.689e-05	0.006214	1	parvalbumin, thymic
LOC110521616_1	NC_050570.1	complement(25971768..25973905)	51.916	-2.00926	-4.02576	8.944e-08	0.0001123	0.008096	phospholipid phosphatase 6
LOC110524942_3	NC_048569.1	complement(6775405..6860173)	0.0457999	-2.01016	-4.02828	0.0001031	0.019771	1	fibrillin-2
LOC110536081_2	NC_048575.1	59018897..59024137	2.32925	-2.01175	-4.0327	0.0003691	0.0431136	1	U4/U6.U5 tri-snRNP-associated protein 2
LOC110529736_5	NC_048572.1	28241940..28266785	1.81675	-2.01582	-4.04411	1.473e-05	0.005652	1	uncharacterized LOC110529737
pleca_9	NC_048582.1	34403719..34574937	0.0372416	-2.01609	-4.04486	4.358e-05	0.0118551	1	pleckstrin
LOC110528585_1	NC_048571.1	complement(80655573..80723518)	0.0967324	-2.02186	-4.06107	0.0004464	0.0482801	1	calcium/calmodulin-dependent 3',5'-cyclic nucleotide phosphodiesterase 1B
LOC110502915_1	NC_048587.1	49297644..49300486	14.5314	-2.023	-4.06427	6.422e-05	0.0145712	1	parvalbumin beta 2
LOC100136302_7	NC_048567.1	25142270..25146025	1.05458	-2.0277	-4.07753	0.000207	0.0309706	1	FBPL4
LOC110522941_2	NC_048569.1	40830985..40908739	0.0470363	-2.02973	-4.08329	8.645e-05	0.0175081	1	hypermethylated in cancer 2 protein-like
stim2b_1	NC_048573.1	29383092..29473789	0.0410461	-2.03422	-4.09601	5.082e-05	0.0125419	1	serine/threonine kinase 17b (apoptosis-inducing)
LOC110505853_9	NC_048565.1	complement(20323214..20361390)	0.130665	-2.04021	-4.11307	0.000115	0.0215063	1	A-kinase anchor protein 12
LOC110510240_2	NC_048567.1	complement(13743533..13775565)	0.160291	-2.04987	-4.14069	2.013e-05	0.007119	1	olfactory receptor 2AT4-like
LOC118966137_1	NC_048573.1	79107315..79174570	0.0574353	-2.05605	-4.15848	0.0003437	0.0414596	1	isocitrate dehydrogenase [NAD] subunit gamma, mitochondrial-like
LOC110507473_1	NC_048591.1	complement(9170975..9200572)	6.19295	-2.0617	-4.17477	3.906e-05	0.0110154	1	5'-3' exonuclease PLD3
LOC110499042_2	NC_048584.1	14885754..14898008	2.54219	-2.06331	-4.17944	2.651e-06	0.001446	0.240024	uncharacterized LOC110499043
LOC110491998_1	NC_048580.1	41493122..41563352	0.0389096	-2.07347	-4.20896	0.0002585	0.0346623	1	homeobox protein Hox-C4
LOC110493656_1	NC_048581.1	complement(29027394..29030519)	3.76443	-2.07621	-4.21699	6.561e-08	8.735e-05	0.00594	anaphase-promoting complex subunit 11
LOC110523724_3	NC_048565.1	complement(45257236..45299871)	0.161846	-2.07827	-4.223	4.101e-05	0.0114924	1	calcium release-activated calcium channel protein 1
corin_1	NC_048585.1	complement(64237532..64381441)	0.151664	-2.07833	-4.22318	3.72e-06	0.001913	0.336747	coronin, actin binding protein, 2Bb
LOC110507473_2	NC_048591.1	complement(9170975..9200572)	6.37691	-2.09121	-4.26106	2.004e-05	0.007115	1	5'-3' exonuclease PLD3
LOC110502169_3	NC_048586.1	44148629..44322071	0.0141051	-2.09373	-4.26851	0.0002499	0.033719	1	caspase-8
LOC118936338_1	NC_048581.1	11501561..11506545	2.58628	-2.10386	-4.29859	0.0004053	0.0457901	1	PRELI domain-containing protein 1, mitochondrial-like
npas2_1	NC_048576.1	25912064..25986551	0.0452018	-2.11483	-4.33138	0.0001603	0.0266668	1	neuronal PAS domain protein 4 like
LOC110521448_2	NC_050570.1	complement(17616330..17742590)	0.0341437	-2.12074	-4.34917	6.557e-05	0.0146191	1	transmembrane protein 59
LOC110517024_1	NW_023493686.1	356120..376110	38.1195	-2.12731	-4.36901	3.258e-05	0.009898	1	E3 ubiquitin-protein ligase ZNF598
LOC110531314_1	NW_023493741.1	184344..229185	0.0724918	-2.12853	-4.37272	0.0002324	0.032879	1	coiled-coil domain-containing protein 171
znf648_1	NC_048569.1	complement(77925215..77939001)	0.941491	-2.13786	-4.40108	1.838e-08	3.78e-05	0.001663	zinc finger protein 668
myf6_1	NC_048579.1	59458488..59459962	3.1185	-2.14623	-4.4267	1.153e-05	0.00462	1	myg1 exonuclease
LOC110495028_1	NC_048581.1	8964809..8984789	65.0753	-2.14809	-4.43239	3.254e-05	0.009898	1	myosin heavy chain, fast skeletal muscle
LOC110525075_4	NC_048570.1	complement(6297804..6414628)	0.0263274	-2.1542	-4.45122	0.0004469	0.0482802	1	myosin heavy chain, fast skeletal muscle-like
LOC110507115_7	NC_048591.1	complement(18508850..18731911)	0.0667054	-2.15555	-4.45539	2.934e-06	0.001581	0.265603	proton-coupled folate transporter-like
LOC118944289_1	NC_048589.1	42637762..42641606	7.65518	-2.15646	-4.45818	4.993e-07	0.0003965	0.0451954	uncharacterized LOC118944291
LOC110533001_1	NC_048573.1	15352282..15362094	1.09102	-2.17226	-4.50728	0.0003839	0.0443075	1	neuropeptide-like protein C4orf48 homolog
LOC110487199_1	NW_023493686.1	282837..302154	14.6128	-2.18281	-4.54037	0.0001924	0.0297252	1	myosin heavy chain, fast skeletal muscle
LOC110487093_1	NC_048576.1	complement(97865654..97878576)	8.38011	-2.18778	-4.55605	9.059e-08	0.0001123	0.0082	tRNA-dihydrouridine(16/17) synthase [NAD(P)(+)]-like
LOC110503657_1	NC_048588.1	7899888..7927442	0.136021	-2.18896	-4.55977	0.00032	0.0397318	1	bleomycin hydrolase
LOC118964626_1	NC_048569.1	57841922..57851518	3.19056	-2.1894	-4.56116	0.000138	0.0244009	1	uncharacterized LOC118964627
LOC110520596_1	NC_048567.1	75682760..75852164	0.0117734	-2.18995	-4.5629	0.0003588	0.0425079	1	aminopeptidase N
LOC110486304_2	NC_048577.1	complement(38915127..38928959)	0.384728	-2.19199	-4.56935	8.775e-05	0.0176917	1	integrator complex subunit 1
pleca_8	NC_048582.1	34403719..34574937	0.0357019	-2.19282	-4.57198	9.549e-06	0.003984	0.864452	pleckstrin
trpc6a_1	NC_048574.1	4182404..4236474	0.0298864	-2.19363	-4.57455	0.0003701	0.0431761	1	transient receptor potential cation channel, subfamily C, member 6b
klhl38a_2	NC_050572.1	complement(1657979..1692646)	0.0513694	-2.20118	-4.59856	0.0002443	0.033548	1	kelch-like family member 40a
LOC110497782_1	NC_048583.1	38624049..38629621	19.8425	-2.20692	-4.6169	0.0002223	0.031903	1	probable phospholipid-transporting ATPase VD
per1b_3	NC_048585.1	57970310..57986158	0.41258	-2.21178	-4.63245	2.653e-05	0.008577	1	PPARGC1 and ESRR induced regulator, muscle 1
per1b_2	NC_048585.1	57970309..57986158	0.377441	-2.23709	-4.71445	2.941e-05	0.009245	1	PPARGC1 and ESRR induced regulator, muscle 1
LOC110528279_1	NC_048571.1	65871734..65899387	0.509123	-2.24256	-4.73235	1.002e-09	3.511e-06	9.066e-05	protein unc-119 homolog B
LOC110521445_1	NC_050570.1	complement(17498262..17533928)	0.0480343	-2.24406	-4.73728	0.0004443	0.0482223	1	RNA polymerase II elongation factor ELL
LOC118938876_1	NC_048579.1	complement(79672043..79691305)	0.135413	-2.2448	-4.7397	2.181e-05	0.007537	1	shaker-related potassium channel tsha2-like
LOC110538223_5	NC_048576.1	complement(71448122..71473408)	0.648328	-2.25969	-4.78889	4.969e-05	0.0124404	1	B-cell receptor CD22
LOC118942836_1	NC_048585.1	5402208..5416558	0.964756	-2.26908	-4.82015	8.706e-08	0.000111	0.007881	beta-2-microglobulin-like
LOC110518489_1	NC_048577.1	66463848..66559408	0.125999	-2.27826	-4.85092	7.424e-06	0.003327	0.672078	protein ANKUB1-like
dnajb1b_1	NC_048581.1	11986355..11990911	5.74505	-2.29593	-4.91072	2.66e-11	2.007e-07	2.408e-06	DnaJ heat shock protein family (Hsp40) member B2
LOC110485935_3	NC_048566.1	28801770..28865311	0.0385603	-2.29759	-4.91634	0.0002847	0.0369592	1	regulatory-associated protein of mTOR
LOC110502784_2	NC_048587.1	complement(42358361..42370716)	0.525634	-2.30256	-4.93331	0.0002465	0.0336778	1	alpha-N-acetylgalactosaminide alpha-2,6-sialyltransferase 2
LOC110490053_5	NC_048579.1	40025369..40053076	0.270841	-2.30256	-4.93334	0.0001519	0.0257424	1	autophagy-related protein 16-1-like
plpp1a_1	NC_048576.1	complement(14083339..14108194)	0.0714971	-2.31263	-4.96787	0.0002225	0.031903	1	phospholipid phosphatase 3
LOC110513340_1	NC_048581.1	9030493..9049651	15.513	-2.32493	-5.0104	5.501e-05	0.0131044	1	E3 ubiquitin-protein ligase TRIM47
LOC110506186_3	NC_048590.1	45411161..45474576	0.107634	-2.34216	-5.07062	8.591e-06	0.003721	0.777718	sushi, nidogen and EGF-like domain-containing protein 1
LOC110529844_1	NC_048572.1	34167070..34177609	5.67501	-2.35423	-5.11322	6.361e-10	2.617e-06	5.758e-05	heat shock protein HSP 90-alpha 1
LOC110531820_2	NC_048573.1	complement(25433815..25444250)	3.48179	-2.3547	-5.11487	9.438e-09	2.309e-05	0.0008544	solute carrier family 2, facilitated glucose transporter member 4
LOC110511547_4	NC_048570.1	91583655..91699286	0.0260817	-2.35855	-5.12855	0.0003651	0.0428564	1	multidrug resistance-associated protein 9
LOC118940417_1	NC_048581.1	complement(36232713..36251882)	0.204688	-2.38303	-5.21629	0.0003504	0.0419731	1	uncharacterized LOC118940418
utrn_5	NC_048568.1	24674042..24989137	0.00762	-2.40038	-5.27943	0.0004675	0.0499665	1	urotensin 2 domain containing
LOC110527351_5	NC_048571.1	13714651..13806043	0.0270802	-2.40431	-5.29384	0.0001194	0.0220654	1	transcription factor Sox-1a-like
LOC110506186_2	NC_048590.1	45411161..45474576	0.109597	-2.41891	-5.34768	3.187e-06	0.001697	0.288522	sushi, nidogen and EGF-like domain-containing protein 1
LOC110532104_5	NC_048573.1	complement(41693922..41742297)	0.0525439	-2.42423	-5.36741	5.089e-05	0.0125419	1	nucleolar protein 4-like
LOC110531820_3	NC_048573.1	complement(25433815..25444250)	3.4887	-2.42423	-5.36742	1.651e-09	5.337e-06	0.0001494	solute carrier family 2, facilitated glucose transporter member 4
LOC110522277_1	NC_048568.1	20433774..20471815	0.0473776	-2.43611	-5.41181	0.0001475	0.0254	1	epoxide hydrolase 1
LOC110527351_6	NC_048571.1	13714651..13806043	0.0237034	-2.43804	-5.41907	0.0002854	0.0369592	1	transcription factor Sox-1a-like
LOC118938489_1	NC_048577.1	complement(67823109..67824142)	3.66826	-2.44985	-5.46358	0.0004117	0.045969	1	NACHT, LRR and PYD domains-containing protein 3-like
LOC110529274_2	NC_048572.1	complement(4618977..4621813)	13.5185	-2.46273	-5.51258	4.236e-10	2.018e-06	3.835e-05	proto-oncogene c-Fos-like
LOC118965951_1	NC_048573.1	2131825..2146475	0.177185	-2.46385	-5.51687	0.0001506	0.0256314	1	butyrophilin subfamily 1 member A1-like
traf2_2	NC_048593.1	complement(19882762..19905873)	0.118433	-2.47646	-5.56532	3.197e-05	0.009811	1	Tnf receptor-associated factor 2a
LOC110534107_1	NC_048574.1	46765048..46799754	0.0876085	-2.47827	-5.5723	3.854e-06	0.00196	0.348909	ADP/ATP translocase 2
LOC118965293_2	NC_048565.1	complement(67796955..67813744)	1.80107	-2.50962	-5.69471	9.719e-06	0.004036	0.879778	uncharacterized LOC118965294
LOC110489526_1	NC_048579.1	4307284..4398671	0.206296	-2.52829	-5.76887	3.813e-06	0.00195	0.345163	somatomedin-B and thrombospondin type-1 domain-containing protein
LOC110529274_1	NC_048572.1	complement(4618977..4621813)	13.6949	-2.5305	-5.7777	1.373e-10	7.31e-07	1.243e-05	proto-oncogene c-Fos-like
LOC110538223_9	NC_048576.1	complement(71448122..71482431)	0.185664	-2.5317	-5.78253	9.853e-05	0.0192221	1	B-cell receptor CD22
LOC110519481_1	NC_048569.1	complement(15056380..15061384)	0.495065	-2.53892	-5.81155	0.0003258	0.0402397	1	Ig mu chain C region secreted form-like
LOC110513974_1	NC_048567.1	7941302..8086452	0.538487	-2.54679	-5.84332	0.0003626	0.0427422	1	protein flightless-1 homolog
LOC110515254_1	NC_048577.1	complement(67685510..67869708)	0.378381	-2.55672	-5.8837	5.613e-07	0.000438	0.0508098	histone H2A-like
LOC110510234_2	NC_048593.1	complement(37670709..37716255)	0.0484549	-2.56525	-5.91856	6.223e-05	0.014262	1	zinc finger protein 665
LOC110490067_12	NC_048579.1	complement(41200597..41210468)	0.423562	-2.57419	-5.95536	0.000156	0.0262102	1	zinc transporter ZIP3
LOC110506186_1	NC_048590.1	45411161..45474576	0.106779	-2.59382	-6.03694	1.47e-06	0.0009305	0.133028	sushi, nidogen and EGF-like domain-containing protein 1
LOC110504534_1	NC_050571.1	complement(9268578..9339744)	0.0403974	-2.61585	-6.12986	6.489e-05	0.014578	1	protocadherin Fat 2
LOC110490067_11	NC_048579.1	complement(41200597..41210468)	0.426437	-2.62531	-6.17017	3.764e-05	0.0108873	1	zinc transporter ZIP3
LOC110522641_1	NC_048568.1	41648792..41651426	13.6834	-2.62577	-6.17212	1.126e-09	3.776e-06	0.000102	transmembrane emp24 domain-containing protein 10
LOC118936582_1	NC_048586.1	complement(33497664..33632178)	0.0216143	-2.64029	-6.23457	8.525e-05	0.0173894	1	uncharacterized LOC118936583
LOC110492231_1	NC_048580.1	52114977..52122010	0.968697	-2.64073	-6.23647	2.958e-05	0.009266	1	probable pleckstrin homology domain-containing family N member 1
LOC110523614_2	NC_048569.1	32340876..32390222	0.0278258	-2.64279	-6.2454	0.0002078	0.030977	1	inactive phospholipid phosphatase 7
LOC118945762_1	NC_050570.1	1747684..1749666	2.65912	-2.6669	-6.35061	0.0002032	0.0306616	1	integumentary mucin A.1-like
LOC110513167_7	NC_050572.1	38669435..38730779	0.0592304	-2.67905	-6.40435	6.453e-05	0.014578	1	gastrula zinc finger protein XlCGF17.1-like
LOC110501294_1	NC_048586.1	7453053..7472601	0.0939364	-2.68825	-6.44532	6.49e-05	0.014578	1	RCC1 and BTB domain-containing protein 1
LOC110495565_2	NC_048571.1	complement(8063093..8066674)	2.60189	-2.70207	-6.50735	1.294e-06	0.0008485	0.117097	indian hedgehog B protein
LOC110501351_19	NC_048586.1	complement(9328988..9535916)	0.007077	-2.71787	-6.579	0.0002436	0.0335137	1	probable G-protein coupled receptor 34
hsp70a_1	NC_048576.1	complement(70022599..70026160)	10.3665	-2.72166	-6.59631	1.237e-06	0.0008172	0.111956	heat shock protein 70b
LOC118960574_1	NW_023494077.1	complement(29381..33311)	3.23727	-2.72906	-6.63023	1.893e-08	3.809e-05	0.001714	solute carrier family 35 member G2-like
LOC110506186_4	NC_048590.1	45411161..45474576	0.11793	-2.73895	-6.67584	1.756e-07	0.0001827	0.0158965	sushi, nidogen and EGF-like domain-containing protein 1
LOC110538727_1	NC_048566.1	24190890..24200234	0.35354	-2.74754	-6.7157	0.0003844	0.0443075	1	voltage-dependent T-type calcium channel subunit alpha-1I-like
LOC110498837_1	NC_048584.1	complement(5228922..5293857)	0.0211945	-2.75217	-6.73728	0.0002857	0.0369592	1	leucine-rich repeat-containing protein 3B-like
LOC110521646_2	NC_050570.1	27497328..27515550	0.182846	-2.75828	-6.7659	1.434e-05	0.005549	1	complement C1q tumor necrosis factor-related protein 7-like
LOC110526793_1	NC_048570.1	complement(89957915..89965389)	3.51748	-2.76064	-6.77697	0.000103	0.019771	1	methylthioribulose-1-phosphate dehydratase
LOC110502230_4	NC_048587.1	complement(12115099..12175948)	0.0388506	-2.76407	-6.79312	6.087e-05	0.014057	1	solute carrier family 23 member 1
LOC110519808_1	NC_048565.1	90616647..90639428	0.663874	-2.76458	-6.79548	2.674e-05	0.008585	1	piggyBac transposable element-derived protein 4-like
LOC110496473_6	NC_048582.1	51667441..51789464	0.009078	-2.76499	-6.79742	0.0002535	0.0340496	1	growth factor receptor-bound protein 10
LOC110508342_4	NC_048592.1	2534940..2628565	0.0466282	-2.78145	-6.87544	0.000142	0.0249219	1	uncharacterized LOC110508344
LOC110485932_1	NC_048577.1	complement(21214941..21218981)	2.3821	-2.78378	-6.88653	4.547e-10	2.058e-06	4.116e-05	protein disulfide-isomerase
LOC110537065_3	NC_048576.1	16583110..16598341	0.163661	-2.78452	-6.89005	2.368e-05	0.00797	1	heterogeneous nuclear ribonucleoprotein D-like
LOC110498850_1	NC_048584.1	complement(6173120..6187557)	0.60655	-2.78883	-6.91071	8.869e-07	0.0006322	0.0802871	E3 ubiquitin-protein ligase BRE1B
LOC110520643_1	NC_048567.1	complement(80308421..80335869)	0.0655238	-2.80337	-6.98069	0.0001987	0.0302465	1	interferon-induced GTP-binding protein Mx
LOC110487310_2	NC_048581.1	3837786..3888090	0.0242369	-2.81311	-7.02798	0.0002014	0.0304324	1	zinc finger protein 345-like
LOC110536401_1	NC_048575.1	complement(76250424..76253485)	5.88426	-2.81592	-7.0417	4.749e-06	0.002336	0.429887	metal transporter CNNM4
LOC110521751_1	NC_050570.1	34776810..34836273	0.0248123	-2.8162	-7.04307	0.0002154	0.031532	1	leukocyte elastase inhibitor
LOC118956450_1	NW_023493868.1	complement(79933..100732)	0.55634	-2.82554	-7.08878	1.961e-06	0.001168	0.177495	uncharacterized LOC118956451
LOC110516410_1	NC_048576.1	101347420..101390863	0.0438633	-2.83175	-7.11936	0.0001829	0.0291823	1	E3 ubiquitin-protein ligase HECW2
LOC110504372_7	NC_050571.1	complement(12702767..12716735)	0.217319	-2.83925	-7.15649	0.0003396	0.041102	1	U7 snRNA-associated Sm-like protein LSm11
sesn2_37	NC_048582.1	complement(52428225..52432382)	0.891455	-2.84059	-7.16312	2.906e-05	0.009176	1	sestrin 3
LOC110528926_2	NC_048565.1	complement(73140464..73269975)	0.0128764	-2.84067	-7.16353	0.0002195	0.0317904	1	zinc finger protein 664-like
LOC110496984_1	NC_048582.1	7585227..7597388	0.117772	-2.84791	-7.19959	0.000446	0.0482801	1	uncharacterized LOC110496985
LOC110509731_2	NC_048593.1	17391161..17394366	1.46754	-2.86694	-7.29518	0.0004452	0.0482619	1	vacuolar protein sorting-associated protein 29
LOC110485935_4	NC_048566.1	28801770..28865311	0.0380642	-2.88091	-7.36617	5.018e-05	0.0125139	1	regulatory-associated protein of mTOR
LOC110535729_4	NC_048566.1	14882606..14892852	0.274168	-2.88464	-7.38522	0.0003997	0.0455169	1	uncharacterized LOC110535730
kcnab2a_7	NC_048581.1	66566805..66687764	0.009365	-2.89658	-7.44657	0.0001511	0.025671	1	potassium voltage-gated channel, Shab-related subfamily, member 1
LOC110492286_4	NC_048580.1	complement(53326457..53376992)	0.286035	-2.90673	-7.49916	4.948e-05	0.0124404	1	polyhomeotic-like protein 2
LOC110502230_3	NC_048587.1	complement(12115099..12175947)	0.0386168	-2.91396	-7.53686	6.493e-06	0.002973	0.587779	solute carrier family 23 member 1
LOC110505454_1	NC_048589.1	complement(17172551..17174576)	2.31308	-2.94037	-7.67606	0.0001259	0.0228848	1	uncharacterized protein KIAA1522 homolog
LOC110492175_2	NC_048566.1	56633511..56637636	23.6395	-2.94405	-7.69567	1.818e-07	0.000187	0.0164588	neurofilament medium polypeptide
LOC118943875_1	NC_048587.1	2915979..2917430	0.853559	-2.94487	-7.70005	0.0002655	0.0353511	1	heparanase 2
LOC110523814_1	NC_048569.1	complement(40589482..40590390)	14.7278	-2.97679	-7.87233	1.553e-07	0.0001654	0.0140562	SH3 domain-binding protein 2
LOC110521646_1	NC_050570.1	27497328..27515550	0.208544	-2.99567	-7.97605	5.853e-06	0.002745	0.529872	complement C1q tumor necrosis factor-related protein 7-like
tarbp1_1	NC_048587.1	complement(60186226..60221879)	0.0513167	-2.99835	-7.99085	4.704e-05	0.0122481	1	TAR (HIV) RNA binding protein 2
LOC110498042_1	NC_048583.1	47861863..47937951	0.0720242	-3.01611	-8.08982	1.504e-06	0.0009388	0.136128	claudin-20
LOC110497995_1	NC_048583.1	complement(45871839..45895860)	0.276269	-3.05866	-8.33199	1.857e-09	5.757e-06	0.0001681	protein L-Myc-1b
sin3aa_1	NC_048566.1	53252808..53285424	0.0739866	-3.06157	-8.3488	7.735e-06	0.003416	0.70023	SIN3-HDAC complex associated factor, like
LOC110535729_3	NC_048566.1	14882605..14892852	0.242649	-3.07616	-8.43364	0.0002106	0.0312499	1	uncharacterized LOC110535730
slc1a4_2	NC_048587.1	complement(62019428..62062225)	0.202907	-3.1043	-8.59981	4.689e-05	0.0122481	1	solute carrier family 1 member 7a
LOC110519381_2	NC_048585.1	5611887..5656587	0.0254129	-3.12298	-8.71183	0.0002335	0.0329157	1	guanine nucleotide exchange protein smcr8a
LOC118938283_1	NC_048577.1	complement(36798804..36802004)	26.3617	-3.12518	-8.72513	2.976e-13	3.849e-09	2.694e-08	heat shock 70 kDa protein-like
LOC110515416_1	NC_048590.1	complement(47649407..47812445)	0.0178865	-3.12544	-8.72672	0.0001927	0.0297252	1	NACHT, LRR and PYD domains-containing protein 1 homolog
LOC110523813_1	NC_048569.1	complement(40562608..40563445)	23.5969	-3.13553	-8.78799	2.047e-06	0.001211	0.185334	heat shock protein 30-like
usp16_2	NC_048591.1	45443906..45479066	0.0600521	-3.15628	-8.91527	2.425e-05	0.008045	1	ubiquitin specific peptidase 19
LOC110495841_2	NC_048582.1	complement(23008547..23110773)	0.0173492	-3.18003	-9.06324	0.000101	0.0195823	1	oxysterol-binding protein-related protein 11
robo1_3	NC_048591.1	33582882..33935721	0.00642	-3.20071	-9.1941	1.565e-05	0.005879	1	roundabout, axon guidance receptor, homolog 2 (Drosophila)
LOC110517120_8	NC_048582.1	complement(5392523..5407559)	0.769385	-3.22216	-9.33182	0.0002172	0.0316154	1	cannabinoid receptor 2
LOC110524685_5	NC_048569.1	complement(83804300..83825460)	0.149605	-3.22759	-9.36703	0.0002177	0.0316294	1	dnaJ homolog subfamily B member 9
LOC110524697_3	NC_048569.1	84283712..84309655	0.41311	-3.23652	-9.42516	9.916e-08	0.0001197	0.008976	dynamin-1-like protein
LOC118937864_1	NC_048576.1	complement(102080928..102087118)	0.414267	-3.25511	-9.54739	0.0001663	0.027377	1	NLR family CARD domain-containing protein 3-like
LOC110535061_1	NC_048575.1	53281076..53398401	0.007599	-3.26614	-9.62066	0.0002996	0.03804	1	hemicentin-1
si:ch73-335l21.4_1	NC_048573.1	20334503..20336164	5.55559	-3.26636	-9.62218	1.937e-08	3.812e-05	0.001754	protein eva-1 homolog C
LOC110504839_1	NC_050571.1	25551577..25576248	2.93008	-3.28147	-9.72343	2.626e-08	4.571e-05	0.002377	fructose-bisphosphate aldolase B
LOC118945782_1	NC_048567.1	11275180..11278634	1.35322	-3.2875	-9.76417	1.375e-06	0.0008955	0.124476	uncharacterized LOC118945783
usp16_3	NC_048591.1	45443906..45479066	0.0577873	-3.28976	-9.77949	1.09e-05	0.004425	0.986753	ubiquitin specific peptidase 19
LOC110524305_1	NC_048569.1	complement(63828107..63839685)	0.264461	-3.29535	-9.81744	1.221e-07	0.0001382	0.0110542	muellerian-inhibiting factor
LOC118938279_2	NC_048577.1	complement(36777935..36788050)	1.20039	-3.2985	-9.83892	5.628e-11	3.639e-07	5.094e-06	heat shock 70 kDa protein
osbpl5_1	NC_048566.1	48027409..48133974	0.0138456	-3.33906	-10.1194	0.000226	0.032219	1	oxysterol binding protein-like 6
LOC110489310_4	NC_050572.1	complement(35522348..35534870)	0.162569	-3.38162	-10.4224	0.0002741	0.0363238	1	adaptin ear-binding coat-associated protein 1
LOC118937870_1	NC_048576.1	complement(102028055..102099442)	0.0749132	-3.38923	-10.4775	7.154e-07	0.0005352	0.0647611	uncharacterized LOC118937871
robo1_2	NC_048591.1	33582879..33935721	0.006063	-3.39869	-10.5465	3.06e-06	0.001639	0.277023	roundabout, axon guidance receptor, homolog 2 (Drosophila)
LOC110498461_15	NC_048583.1	complement(16135230..16441066)	0.0114692	-3.4121	-10.645	8.43e-05	0.0173757	1	zinc finger and SCAN domain-containing protein 4
si:ch73-40i7.5_1	NC_048565.1	17442330..17456277	0.0604508	-3.43793	-10.8372	0.0001422	0.0249219	1	uncharacterized LOC110495336
LOC110510416_1	NC_048566.1	11416206..11451916	0.0640141	-3.43976	-10.851	6.051e-06	0.002809	0.547761	protein phosphatase 1 regulatory subunit 14B
LOC110523358_1	NC_048569.1	complement(17857501..17859597)	0.329966	-3.44725	-10.9075	0.000431	0.047418	1	apolipoprotein A-IV
LOC110494826_1	NC_048581.1	91853339..91858630	0.918671	-3.45238	-10.9464	1.507e-05	0.005756	1	LIM and cysteine-rich domains protein 1
LOC110485160_1	NC_048577.1	complement(36825231..36828499)	57.2681	-3.45453	-10.9627	1.629e-13	2.458e-09	1.475e-08	zinc finger protein 385C
hsp70b_1	NC_048577.1	complement(36784814..36788029)	47.8594	-3.4603	-11.0066	1.295e-11	1.172e-07	1.172e-06	heat shock protein 90, alpha (cytosolic), class B member 1
LOC110524072_2	NC_048569.1	complement(55182614..55236556)	0.0203001	-3.50429	-11.3474	0.0001295	0.0233017	1	chemokine XC receptor 1
fbxo25_2	NC_048568.1	complement(23801294..23818454)	0.258195	-3.52132	-11.4821	2.368e-06	0.001324	0.214346	F-box protein 3
LOC110512845_1	NC_048577.1	complement(36743294..36746458)	24.0274	-3.52323	-11.4974	5.517e-21	1.665e-16	4.994e-16	aromatic-L-amino-acid decarboxylase
foxp1b_15	NC_048571.1	46149543..46209553	0.0240504	-3.60888	-12.2006	5.615e-05	0.0133054	1	forkhead box P2
asb5a_1	NC_048578.1	complement(17395671..17399241)	0.529078	-3.61652	-12.2654	0.0003913	0.0447868	1	ankyrin repeat and SOCS box containing 5b
acot7_8	NC_048573.1	43533256..43579823	0.0256474	-3.64235	-12.4869	0.0001246	0.0227813	1	acyl-CoA thioesterase 8
LOC110538573_2	NC_048566.1	23984334..23997362	0.35384	-3.65858	-12.6282	4.79e-05	0.0122481	1	transmembrane protein 220-like
LOC110524072_3	NC_048569.1	complement(55182614..55236572)	0.0138614	-3.7079	-13.0674	0.0003774	0.0439093	1	chemokine XC receptor 1
LOC118938282_1	NC_048577.1	complement(36770875..36774178)	17.7969	-3.70934	-13.0804	1.008e-09	3.511e-06	9.129e-05	heat shock 70 kDa protein-like
LOC110504980_1	NC_050571.1	complement(30480533..30485003)	1.6301	-3.71726	-13.1524	2.215e-07	0.000211	0.0200485	coiled-coil domain-containing protein 85B
LOC110485582_2	NC_048577.1	complement(8225298..8262164)	0.108702	-3.72075	-13.1843	7.599e-06	0.003372	0.687917	V-type proton ATPase subunit e 2-like
LOC118936805_1	NC_048574.1	complement(81017364..81027020)	0.255049	-3.73135	-13.2815	3.536e-05	0.010529	1	uncharacterized LOC118936806
pik3r1_3	NC_048569.1	complement(24107682..24122907)	0.124229	-3.73342	-13.3006	3.335e-05	0.0100312	1	phosphoinositide-3-kinase, regulatory subunit 3b (gamma)
LOC110509672_3	NC_048593.1	complement(13633977..13643719)	0.221032	-3.74439	-13.4022	8.948e-05	0.0179609	1	cholesterol 25-hydroxylase-like protein 2
LOC118964542_1	NC_048569.1	14798772..14805526	0.0958825	-3.74872	-13.4424	0.0001852	0.0292816	1	E3 ubiquitin/ISG15 ligase TRIM25-like
LOC110534280_2	NC_048574.1	53759269..53773112	0.0976459	-3.86371	-14.5577	4.837e-05	0.0123007	1	storkhead-box protein 2
LOC110506490_3	NC_048590.1	complement(26077534..26104211)	0.0640047	-3.87221	-14.6437	0.0002219	0.031903	1	lymphatic vessel endothelial hyaluronic acid receptor 1
LOC110509317_2	NC_048593.1	11174392..11204291	0.0356662	-3.89983	-14.9268	0.0002038	0.0306698	1	seizure 6-like protein
LOC110504980_2	NC_050571.1	complement(30480533..30485003)	1.68174	-3.90631	-14.994	1.118e-07	0.0001314	0.0101192	coiled-coil domain-containing protein 85B
LOC110517556_1	NC_048570.1	complement(32021741..32032081)	0.142027	-3.93792	-15.3261	0.0003541	0.0422293	1	chitinase-like protein PB1E7.04c
LOC110486474_11	NC_048577.1	complement(43764967..43937979)	0.0107674	-3.95478	-15.5063	5.631e-06	0.002655	0.509749	growth arrest and DNA damage-inducible proteins-interacting protein 1
zcchc17_2	NC_048582.1	52563853..52570280	0.937319	-4.0038	-16.0422	1.752e-05	0.006371	1	zinc finger, CCHC domain containing 24
LOC110507779_3	NC_048591.1	complement(22359599..22375584)	0.227125	-4.01897	-16.2117	5.948e-07	0.0004584	0.0538448	serine/threonine-protein kinase TAO1
LOC110536406_1	NC_048575.1	76396096..76600566	0.0247868	-4.04108	-16.4621	4.256e-05	0.0117401	1	protein prenyltransferase alpha subunit repeat-containing protein 1
LOC110528447_1	NC_048571.1	complement(72588016..72601006)	0.598696	-4.09381	-17.0749	7.701e-09	1.937e-05	0.0006972	uncharacterized LOC110528448
hnf4g_1	NC_048575.1	17960186..17981897	0.0794182	-4.13791	-17.6049	2.136e-05	0.007466	1	heterogeneous nuclear ribonucleoprotein A1a
LOC110525687_1	NC_048570.1	29589480..29594467	0.3595	-4.18023	-18.129	6.697e-05	0.0147612	1	inactive tyrosine-protein kinase 7
raraa_5	NC_048580.1	complement(19752456..19939583)	0.00662	-4.19026	-18.2555	0.0002145	0.0315178	1	retinoic acid receptor, alpha b
LOC110502884_1	NC_048587.1	complement(47450667..47457748)	0.658234	-4.29898	-19.6844	4.876e-06	0.002365	0.441357	mitochondrial import receptor subunit TOM22 homolog
LOC118936524_1	NC_048577.1	complement(36818369..36821453)	3.80526	-4.31599	-19.9178	1.452e-23	6.57e-19	1.314e-18	complement C1r subcomponent-like
LOC110502574_2	NC_048587.1	complement(31151649..31239202)	0.011556	-4.33328	-20.1579	1.643e-05	0.006071	1	zinc transporter 6
LOC110489911_1	NC_048579.1	complement(27370471..27401561)	0.0672935	-4.3761	-20.7652	0.000366	0.0428564	1	uncharacterized LOC110489916
LOC110507779_2	NC_048591.1	complement(22359599..22375584)	0.222621	-4.39606	-21.0545	2.058e-08	3.881e-05	0.001863	serine/threonine-protein kinase TAO1
LOC118936524_2	NC_048577.1	complement(36818369..36828427)	0.3347	-4.4474	-21.8173	4.812e-09	1.281e-05	0.0004356	complement C1r subcomponent-like
LOC110512801_4	NC_048567.1	20381141..20440018	0.0303992	-4.47695	-22.2688	8.283e-07	0.0005951	0.0749809	thioredoxin-like
surf4_2	NC_048593.1	complement(20970332..20977037)	1.51672	-4.53616	-23.2018	3.905e-08	5.992e-05	0.003535	surfeit 4, like
LOC110531229_1	NC_048573.1	60636523..61029723	0.0235228	-4.57465	-23.829	1.562e-08	3.367e-05	0.001414	lysine-specific demethylase 9-like
LOC110486474_12	NC_048577.1	complement(43764967..43937982)	0.0120787	-4.60051	-24.26	7.789e-07	0.0005687	0.0705144	growth arrest and DNA damage-inducible proteins-interacting protein 1
LOC110521097_1	NC_048571.1	complement(5222340..5253263)	0.0617025	-4.63555	-24.8565	0.0001014	0.0195869	1	uncharacterized LOC110521098
LOC110517120_1	NC_048582.1	complement(5229992..5652429)	0.0189624	-4.70999	-26.1728	1.238e-07	0.0001384	0.0112094	cannabinoid receptor 2
LOC110530883_7	NC_048572.1	complement(88923723..88971809)	0.0951471	-4.73496	-26.6296	4.067e-07	0.0003347	0.0368201	protein FAM111A
LOC110490446_1	NC_048579.1	58697517..58709822	0.238442	-4.75023	-26.913	4.361e-05	0.0118551	1	zinc finger protein 34
rbm24b_2	NC_048566.1	6855876..6866600	0.128705	-4.75392	-26.9819	4.785e-05	0.0122481	1	RNA binding motif protein 28
LOC110532384_2	NC_048573.1	complement(53180016..53202368)	0.0462446	-4.76259	-27.1445	4.391e-05	0.011902	1	uncharacterized LOC110532385
LOC110538573_3	NC_048566.1	23984335..23997362	0.379569	-4.79621	-27.7845	3.322e-07	0.0002833	0.0300725	transmembrane protein 220-like
LOC118947077_1	NW_023493662.1	complement(1145275..1154666)	0.154217	-4.87296	-29.3026	0.0001044	0.0198493	1	tripartite motif-containing protein 16-like
LOC110526388_4	NC_048570.1	66538687..66565353	0.0520725	-4.87392	-29.3221	0.0001951	0.0299681	1	lysine--tRNA ligase
LOC110500034_2	NC_048585.1	22895193..22914536	0.105766	-4.88956	-29.6417	9.451e-05	0.0186806	1	transmembrane and coiled-coil domain protein 3
LOC110489032_3	NC_048578.1	complement(25658497..25976797)	0.009554	-4.90145	-29.8871	1.48e-06	0.0009305	0.133994	protein Wnt-8a
LOC110509517_3	NC_048593.1	complement(2643985..2764276)	0.0173318	-4.95208	-30.9547	3.805e-07	0.000316	0.0344432	uncharacterized LOC110509518
kif20bb_3	NC_048584.1	complement(12777485..12798783)	0.129508	-4.98087	-31.5785	1.214e-06	0.000811	0.109899	kinesin family member 22
LOC110489625_1	NC_050571.1	complement(18734549..18745298)	0.84776	-5.08454	-33.9313	2.714e-07	0.0002423	0.0245669	zinc finger protein Xfin
LOC110500291_7	NC_048585.1	complement(34661170..34737767)	0.0843511	-5.10461	-34.4066	1.115e-07	0.0001314	0.0100948	CUGBP Elav-like family member 2
LOC110502446_1	NC_048587.1	21318545..21460906	0.0669054	-5.13769	-35.2046	2.149e-09	6.274e-06	0.0001945	cyclic GMP-AMP synthase
LOC110494645_6	NC_048581.1	complement(79315200..79320751)	0.183981	-5.17948	-36.2392	0.0004011	0.0456175	1	glycerate kinase
ccdc90b_1	NC_048579.1	complement(42680297..42697083)	0.335877	-5.19396	-36.6047	7.167e-14	1.298e-09	6.488e-09	coiled-coil domain containing 92
setd9_5	NC_048569.1	48610660..48641668	0.0521521	-5.20981	-37.0091	5.651e-05	0.0133561	1	SET domain and mariner transposase fusion gene
LOC110508342_2	NC_048592.1	2522849..2628565	0.0141959	-5.23188	-37.5797	8.494e-05	0.0173894	1	uncharacterized LOC110508344
vgll4b_2	NC_048571.1	85696536..85744794	0.0224034	-5.35359	-40.8874	0.000248	0.0336778	1	von Hippel-Lindau tumor suppressor
LOC110507824_4	NC_048591.1	23928529..23938664	0.383431	-5.35623	-40.9624	1.207e-07	0.0001382	0.0109265	protein NPAT
LOC110518871_1	NC_048567.1	33086509..33172715	0.0169626	-5.37371	-41.4617	0.0001745	0.028258	1	transcription factor A, mitochondrial
LOC110515513_1	NC_048574.1	84130437..84282587	0.0133748	-5.37951	-41.6288	0.0001687	0.0276587	1	uncharacterized LOC110515514
LOC110530850_1	NC_048565.1	83798431..83817516	0.0707142	-5.42614	-42.9963	0.000247	0.0336778	1	very-long-chain enoyl-CoA reductase
LOC110507904_1	NC_048591.1	28673075..28678834	0.582666	-5.47522	-44.4842	2.35e-08	4.171e-05	0.002127	tripartite motif-containing protein 35
rpap2_3	NC_048572.1	53001886..53015071	0.0912301	-5.48041	-44.6443	0.0001844	0.029242	1	RNA polymerase II associated protein 3
LOC110512801_3	NC_048567.1	20381141..20440018	0.0301615	-5.50535	-45.4228	9.619e-07	0.0006803	0.0870738	thioredoxin-like
snap91a_3	NC_048567.1	33469670..33507305	0.0557292	-5.52703	-46.1108	1.013e-06	0.0007057	0.0917449	small nuclear RNA activating complex, polypeptide 1b
LOC118938280_1	NC_048577.1	complement(36750225..36753337)	40.5171	-5.53527	-46.3749	2.101e-11	1.729e-07	1.902e-06	heat shock 70 kDa protein
LOC110521594_2	NC_050570.1	complement(25145047..25202003)	0.0215532	-5.57424	-47.6445	0.0004062	0.0457901	1	methylcrotonoyl-CoA carboxylase subunit alpha, mitochondrial
thrap3b_2	NC_050572.1	21469261..21500971	0.074497	-5.58356	-47.9535	2.625e-07	0.0002401	0.0237653	threonine--tRNA ligase
LOC110538625_1	NC_048576.1	complement(81980619..81989725)	0.0991431	-5.59489	-48.3314	0.000138	0.0244009	1	uncharacterized LOC110538626
LOC110520072_7	NC_048567.1	complement(48353409..48394112)	0.0241064	-5.64689	-50.1054	0.0001862	0.0292816	1	cordon-bleu protein-like 1
LOC110524072_4	NC_048569.1	complement(55182614..55236572)	0.0197062	-5.66495	-50.7366	4.925e-05	0.0124404	1	chemokine XC receptor 1
LOC110530271_21	NC_048572.1	complement(61118102..61140516)	0.0572285	-5.67292	-51.0175	0.0002763	0.0365277	1	deubiquitinating protein VCIP135
LOC110521810_2	NC_050570.1	39293528..39332571	0.0449985	-5.6864	-51.4963	2.662e-07	0.000241	0.0240975	uncharacterized LOC110521811
LOC110531447_1	NC_048573.1	11660843..11679699	0.646338	-5.68672	-51.5078	6.338e-10	2.617e-06	5.738e-05	polyunsaturated fatty acid lipoxygenase ALOX12
LOC110532283_4	NC_048573.1	49064045..49081175	0.0813522	-5.73278	-53.1787	0.0001831	0.0291823	1	histocompatibility (minor) 13
LOC110530562_2	NC_048572.1	complement(74247457..74261189)	0.116123	-5.79447	-55.5021	0.0002203	0.031803	1	zinc finger protein 165
ap2m1_2	NC_048572.1	55064738..55072215	0.424698	-5.79695	-55.5974	7.832e-06	0.00344	0.70903	adaptor related protein complex 2 subunit sigma 1
LOC110494741_3	NC_048581.1	83642664..83701923	0.0217312	-5.94253	-61.5005	0.0001894	0.0296187	1	uncharacterized LOC110494743
LOC110509865_8	NC_048593.1	24927041..24938065	0.222855	-5.95011	-61.8248	1.042e-06	0.0007197	0.0942866	guanine nucleotide exchange factor VAV2
LOC110490527_1	NC_048579.1	complement(61726204..61731940)	0.855499	-5.95822	-62.173	4.94e-12	4.969e-08	4.472e-07	E3 ubiquitin/ISG15 ligase TRIM25-like
ube2d4_1	NC_048570.1	complement(28455590..28467805)	0.181318	-5.97958	-63.1005	9.402e-06	0.003959	0.851103	ubiquitin-conjugating enzyme E2E 2
gon4l_5	NC_048566.1	30183007..30205554	0.0717624	-6.10669	-68.9122	0.0001306	0.0233577	1	gon-4 like b
LOC118936267_2	NC_048579.1	78749330..78763988	0.0689344	-6.19164	-73.0919	0.0003333	0.0407189	1	polyubiquitin-like
LOC110529774_3	NC_048572.1	complement(31024381..31043996)	0.0820624	-6.26427	-76.866	2.379e-05	0.007976	1	ribosomal oxygenase 1
LOC110533632_2	NC_048574.1	complement(30290755..30381295)	0.0295228	-6.27484	-77.4312	6.416e-07	0.000484	0.0580845	active breakpoint cluster region-related protein
LOC110512416_4	NW_023493669.1	396400..438640	0.0324834	-6.30732	-79.1938	4.564e-05	0.0121661	1	chitobiosyldiphosphodolichol beta-mannosyltransferase-like
LOC110519964_4	NC_048567.1	39714772..39741849	0.0701607	-6.34719	-81.413	5.152e-05	0.0126401	1	regulator of nonsense transcripts 3A
LOC110508383_3	NC_048592.1	complement(5118953..5247705)	0.0126013	-6.34831	-81.4761	3.111e-05	0.009641	1	uncharacterized LOC110508384
LOC110517425_1	NW_023493730.1	131196..161919	0.0663985	-6.35267	-81.723	3.646e-05	0.0107512	1	stromal interaction molecule 2
LOC110489640_1	NC_048566.1	40115958..40225332	0.0175546	-6.39744	-84.2989	1.102e-05	0.004455	0.998032	eukaryotic translation initiation factor 2 subunit 3
LOC110521097_2	NC_048571.1	complement(5222340..5253265)	0.134083	-6.43377	-86.4487	1.413e-08	3.119e-05	0.001279	uncharacterized LOC110521098
LOC110504507_4	NC_050571.1	7397827..7599906	0.0186339	-6.46094	-88.0918	1.606e-06	0.0009889	0.145372	matrin-3
LOC110500212_2	NC_048585.1	30139127..30166652	0.107934	-6.81534	-112.621	1.393e-05	0.005457	1	single-stranded DNA-binding protein, mitochondrial
LOC110492417_6	NC_048580.1	complement(58422999..58510154)	0.0147552	-6.93687	-122.52	0.0004105	0.045969	1	fibulin-2
LOC110526187_44	NC_048570.1	complement(56893209..56947117)	0.020792	-7.00472	-128.42	0.0003485	0.0418388	1	complement C1q tumor necrosis factor-related protein 4
snap29_2	NC_048573.1	complement(36294438..36318554)	0.0548944	-7.109	-138.046	0.0002901	0.0373514	1	synaptosome associated protein 47
LOC118941024_4	NC_048582.1	6050479..6065189	0.0830454	-7.15223	-142.244	0.0002638	0.0351708	1	uncharacterized LOC118941025
LOC110506336_2	NC_048590.1	complement(17908985..17967752)	0.0268468	-7.18642	-145.656	0.0002069	0.0309706	1	apoptosis regulator BAX
LOC110489370_3	NC_050572.1	complement(10205650..10263629)	0.0248436	-7.19151	-146.171	0.0002601	0.0347215	1	protein FAM83H
LOC110521432_6	NC_050570.1	complement(17097582..17107514)	0.121714	-7.20581	-147.627	0.0003071	0.0386158	1	unconventional myosin-Va
LOC110496267_4	NC_048582.1	complement(41225685..41327540)	0.0117585	-7.27384	-154.754	0.0003385	0.0410171	1	tumor necrosis factor alpha-induced protein 8-like protein 2
ntn2_1	NC_048580.1	22081108..22144284	0.0202575	-7.27611	-154.999	0.0003293	0.0404306	1	netrin 4
LOC110506972_2	NW_023493673.1	613450..673364	0.0252557	-7.29675	-157.232	0.0004388	0.047912	1	casein kinase I
rnf40_5	NC_048580.1	complement(20651365..20664781)	0.114855	-7.30763	-158.422	0.0001853	0.0292816	1	ring finger protein 41, like
LOC110492064_2	NC_048580.1	complement(43253172..43293567)	0.0453658	-7.3238	-160.207	0.0002829	0.0369536	1	kelch-like protein 21
LOC110491369_2	NC_048580.1	complement(13059005..13237395)	0.008398	-7.32858	-160.739	0.0002815	0.0369536	1	APOBEC1 complementation factor
LOC110497637_1	NC_048583.1	29486040..29613453	0.040698	-7.3642	-164.758	1.987e-07	0.000196	0.0179846	eukaryotic translation initiation factor 2 subunit 1
LOC110507904_2	NC_048591.1	28673075..28678834	0.672923	-7.37906	-166.463	4.909e-08	7.054e-05	0.004444	tripartite motif-containing protein 35
LOC110535829_2	NC_048575.1	complement(49531621..49554064)	0.0646851	-7.40447	-169.421	0.0003659	0.0428564	1	coenzyme Q2 4-hydroxybenzoate polyprenyltransferase
LOC110524556_2	NC_048569.1	complement(74405846..74499160)	0.0157808	-7.40523	-169.511	0.0001573	0.0263284	1	GS homeobox 2
LOC110488514_1	NC_048565.1	complement(15243620..15271990)	0.0519476	-7.43135	-172.607	0.0002433	0.0335137	1	E3 ubiquitin-protein ligase RNF5-like
adnpb_2	NC_048573.1	complement(48511624..48519117)	0.219278	-7.43545	-173.098	0.0002209	0.0318372	1	adenosine A1 receptor b
LOC110495217_1	NC_048565.1	17526803..17591008	0.0570565	-7.45969	-176.031	2.369e-06	0.001324	0.214416	N-terminal EF-hand calcium-binding protein 2
LOC110536786_3	NC_048576.1	complement(12643454..12746985)	0.0130866	-7.47472	-177.875	0.0002364	0.0330643	1	rab GTPase-activating protein 1
LOC110536167_3	NC_048575.1	complement(61743473..61784977)	0.0372459	-7.4808	-178.627	0.0003234	0.0400517	1	phosphatidylinositol 4-phosphate 5-kinase type-1 beta
LOC110503413_1	NC_048588.1	42140069..42240339	0.0162283	-7.48943	-179.698	6.877e-05	0.0149056	1	TCDD-inducible poly(ADP-ribose) polymerase
pinx1_3	NC_048568.1	complement(42937332..43009175)	0.0227853	-7.52226	-183.834	0.0003018	0.0381561	1	phosphatidylinositol-5-phosphate 4-kinase, type II, alpha a
LOC110503025_1	NC_048587.1	complement(50215068..50251381)	0.0346874	-7.59834	-193.789	0.0003083	0.0387106	1	gastrin/cholecystokinin type B receptor-like
LOC110486030_2	NC_048577.1	24485916..24522503	0.0554183	-7.61815	-196.469	0.0002202	0.031803	1	G protein-coupled receptor 137Ba
LOC110521438_2	NC_050570.1	complement(17207651..17219232)	0.153611	-7.63495	-198.77	0.0001481	0.0254	1	hepatocyte nuclear factor 6-like
LOC110537198_2	NC_048576.1	complement(21829158..21852005)	0.0643296	-7.66157	-202.47	0.000248	0.0336778	1	rho-related GTP-binding protein RhoF
smarca2_8	NC_048575.1	complement(84577758..84719806)	0.008589	-7.66955	-203.594	0.0004345	0.0476807	1	SWI/SNF related, matrix associated, actin dependent regulator of chromatin, subfamily a-like 1
epb41l3b_2	NC_048592.1	39395083..39484807	0.021913	-7.6848	-205.757	0.0001423	0.0249219	1	erythrocyte membrane protein band 4.1 like 4B
LOC110487416_1	NC_048576.1	93433224..93472518	0.357463	-7.68629	-205.97	1.556e-10	7.824e-07	1.408e-05	NACHT, LRR and PYD domains-containing protein 3
LOC110489737_1	NC_048579.1	18859697..18866106	0.337081	-7.6978	-207.62	0.0001839	0.0291996	1	GTP-binding protein Rheb
LOC110538209_1	NC_048576.1	70984731..70986552	0.793396	-7.75264	-215.664	0.0002452	0.0335832	1	DELTA-stichotoxin-Hcr4a
LOC110513400_3	NC_048566.1	complement(13250306..13324680)	0.0314501	-7.7816	-220.037	0.0001657	0.0273424	1	E3 ubiquitin-protein ligase UHRF1
tmem97_1	NC_048591.1	complement(43556576..43558533)	0.991491	-7.7881	-221.03	6.51e-05	0.0145875	1	TMEM9 domain family, member B
atp10a_1	NC_048565.1	1460067..1596619	0.0105178	-7.81859	-225.751	0.0001763	0.02837	1	ATPase phospholipid transporting 10B
rnf213b_1	NC_048587.1	complement(42545487..42615836)	0.0260186	-7.84836	-230.459	0.000277	0.0365534	1	ring finger protein 214
LOC110521580_3	NC_050570.1	complement(23612719..23622387)	0.188988	-7.86493	-233.121	0.0001792	0.028663	1	HAUS augmin-like complex subunit 5
LOC110499058_4	NC_048584.1	16140846..16306198	0.0127539	-7.87191	-234.251	0.0001082	0.0203549	1	transcription factor 7-like 2
LOC110493609_2	NC_048581.1	complement(28131026..28148402)	0.167524	-7.92584	-243.173	0.0001167	0.0217901	1	cell division control protein 6 homolog
LOC110529852_1	NC_048572.1	35336979..35340123	0.78299	-7.93244	-244.288	0.0001837	0.0291996	1	E3 ubiquitin-protein ligase pellino homolog 2-like
LOC110517393_3	NC_048579.1	complement(65268990..65303134)	0.0700128	-7.98636	-253.592	0.000118	0.0219878	1	transducin-like enhancer protein 3-B
dhx34_2	NC_048588.1	complement(39062503..39087003)	0.123561	-7.98772	-253.83	7.073e-05	0.0152092	1	DEAH (Asp-Glu-Ala-His) box polypeptide 36
LOC110534430_2	NC_048574.1	complement(61503133..61505852)	1.05261	-8.04859	-264.769	9.056e-05	0.0180566	1	large neutral amino acids transporter small subunit 3
LOC110499901_1	NC_048585.1	18740386..18754645	0.168257	-8.07251	-269.195	0.000104	0.0198493	1	apoptotic protease-activating factor 1
LOC110525210_1	NC_048570.1	7608126..7648233	0.0694924	-8.09079	-272.628	5.099e-05	0.0125419	1	RING finger protein 223
LOC110504657_4	NC_050571.1	16521962..16540362	0.157905	-8.10131	-274.623	9.083e-05	0.0180702	1	N-terminal kinase-like protein
LOC110485331_2	NC_048576.1	complement(98333131..98355458)	3.22678	-8.13608	-281.322	1.01e-27	9.144e-23	9.144e-23	xylosyltransferase 1
LOC110520080_1	NC_048567.1	48645110..48667086	0.105456	-8.15637	-285.306	3.131e-05	0.009642	1	beta-1,3-galactosyltransferase 1-like
carhsp1_1	NC_048576.1	complement(100434251..100462726)	0.110958	-8.17814	-289.644	4.267e-05	0.0117401	1	coactivator-associated arginine methyltransferase 1
fggy_1	NC_048572.1	complement(73722986..73732748)	0.249	-8.20764	-295.628	2.426e-05	0.008045	1	fibrinogen-like 1
cat_1	NC_048566.1	complement(49102986..49114491)	0.2186	-8.2418	-302.711	7.821e-05	0.0164644	1	cathepsin Y
LOC110523583_5	NC_048569.1	29713699..29721236	0.33654	-8.24357	-303.084	4.442e-05	0.0120032	1	far upstream element-binding protein 3
hivep2a_1	NC_048572.1	complement(22970089..23024439)	0.0644841	-8.24614	-303.625	4.592e-05	0.0121908	1	HIVEP zinc finger 2b
LOC110503266_6	NC_048588.1	36674490..36749629	0.0406171	-8.26576	-307.781	3.617e-05	0.0106993	1	uncharacterized LOC110503268
snap29_1	NC_048573.1	complement(36294438..36318533)	0.125622	-8.27258	-309.239	2.147e-05	0.007475	1	synaptosome associated protein 47
LOC110520080_2	NC_048567.1	48645116..48667086	0.119421	-8.30022	-315.222	2.21e-05	0.007606	1	beta-1,3-galactosyltransferase 1-like
LOC110490341_4	NC_048579.1	complement(55236654..55251104)	0.215043	-8.334	-322.689	6.345e-05	0.0144686	1	millepora cytotoxin-1-like
LOC110508342_3	NC_048592.1	2524258..2628565	0.0185485	-8.33404	-322.699	0.0001312	0.0234334	1	uncharacterized LOC110508344
LOC110492179_3	NC_048580.1	49024947..49034167	0.331444	-8.33582	-323.096	4.19e-05	0.0116349	1	small integral membrane protein 29
tomm34_1	NC_048571.1	33801778..33807479	0.544275	-8.38057	-333.276	5.074e-05	0.0125419	1	translocase of outer mitochondrial membrane 40 homolog, like
LOC110492538_5	NC_048566.1	complement(57797779..57875596)	0.0423679	-8.45321	-350.486	4.657e-05	0.0122481	1	solute carrier family 26 member 6
keap1b_3	NC_048581.1	complement(20393113..20413210)	0.17156	-8.49993	-362.02	3.743e-05	0.0108873	1	Kell metallo-endopeptidase (Kell blood group)
LOC110517428_3	NW_023493667.1	complement(925339..950404)	0.183211	-8.54389	-373.222	6.287e-05	0.0143729	1	CD209 antigen-like protein C
gmip_3	NC_048576.1	complement(63692179..63737280)	0.0624555	-8.59037	-385.442	1.41e-05	0.005479	1	guanylate kinase
LOC110510064_4	NC_048593.1	32253014..32272568	0.221918	-8.71735	-420.906	6.504e-06	0.002973	0.588739	SH3 domain-containing kinase-binding protein 1
mef2ca_4	NC_048593.1	11749271..11776004	0.112013	-8.96358	-499.237	3.89e-05	0.0110033	1	myocyte enhancer factor 2cb
LOC110488129_2	NC_050572.1	complement(23249638..23260973)	0.378778	-9.0214	-519.651	4.012e-06	0.002029	0.363167	neurexophilin-1
esyt3_3	NC_048586.1	22035375..22073259	0.155695	-9.05153	-530.619	3.511e-06	0.001829	0.317874	ETAA1 activator of ATR kinase
esyt3_5	NC_048586.1	22035377..22073259	0.166687	-9.15081	-568.42	2.358e-06	0.001324	0.213472	ETAA1 activator of ATR kinase
idi1_1	NC_048575.1	complement(24794584..24797403)	1.53497	-9.15315	-569.34	9.844e-07	0.0006908	0.0891125	indoleamine 2,3-dioxygenase 1
LOC110522379_3	NC_048568.1	25582994..25599881	0.360897	-9.18294	-581.219	4.615e-06	0.002288	0.417812	metabotropic glutamate receptor 1
porb_1	NC_048588.1	331315..387125	0.107662	-9.2244	-598.165	1.833e-06	0.001106	0.165932	type IX secretion system protein PorQ
LOC110487129_3	NC_048577.1	69749101..69766397	0.726768	-10.3026	-1262.94	6.092e-08	8.231e-05	0.005515	putative oxidoreductase GLYR1

## Sheet: Enriched Pathways in High MY 
Enrichment FDR	nGenes	Pathway Genes	Fold Enrichment	Pathway	URL	Genes
4.07e-05	20	1489	4.22764	Metabolic pathways	http://www.genome.jp/kegg-bin/show_pathway?omy01100	ND5 ND6 alas2 ndufs1 paics cahz acp5a zgc:123305 entpd5a BLVRB acod1 pycr1a si:ch211-256m1.8 NOS2 tyrp1a dglucy gba3
0.000171552	4	25	50.3597	NAD(P)H dehydrogenase (quinone) activity	http://amigo.geneontology.org/amigo/term/GO:0003955	ND1 ND5 ND6 ndufs1
0.000171552	4	25	50.3597	NADH dehydrogenase (ubiquinone) activity	http://amigo.geneontology.org/amigo/term/GO:0008137	ND1 ND5 ND6 ndufs1
0.000171552	4	25	50.3597	Oxidoreductase activity, acting on NAD(P)H	http://amigo.geneontology.org/amigo/term/GO:0016655	ND1 ND5 ND6 ndufs1
0.000171552	4	25	50.3597	NADH dehydrogenase (quinone) activity	http://amigo.geneontology.org/amigo/term/GO:0050136	ND1 ND5 ND6 ndufs1
0.000171552	4	26	48.4228	NADH dehydrogenase activity	http://amigo.geneontology.org/amigo/term/GO:0003954	ND1 ND5 ND6 ndufs1
0.00263556	3	18	52.458	Oxygen carrier activity	http://amigo.geneontology.org/amigo/term/GO:0005344	hbad hbb1
0.00273215	3	19	49.6971	Hemoglobin complex	http://amigo.geneontology.org/amigo/term/GO:0005833	hbad hbb1
0.00321031	4	59	21.3389	Oxidoreductase activity, acting on NAD(P)H	http://amigo.geneontology.org/amigo/term/GO:0016651	ND1 ND5 ND6 ndufs1
0.00557993	3	28	33.723	Gas transport	http://amigo.geneontology.org/amigo/term/GO:0015669	hbad hbb1
0.00557993	3	28	33.723	Oxygen transport	http://amigo.geneontology.org/amigo/term/GO:0015671	hbad hbb1
0.00557993	4	73	17.2465	Respirasome	http://amigo.geneontology.org/amigo/term/GO:0070469	ND1 ND5 ND6
0.00557993	4	76	16.5657	Wound healing	http://amigo.geneontology.org/amigo/term/GO:0042060	mmp9 itgb3b f13a1b adra2b
0.00557993	4	76	16.5657	Oxidoreduction transmembrane activity	http://amigo.geneontology.org/amigo/term/GO:0015453	ND1 ND5 ND6 ndufs1
0.006957	2	6	104.916	Melanosome transport	http://amigo.geneontology.org/amigo/term/GO:0032402	zgc:91968
0.006957	2	6	104.916	Pigment granule transport	http://amigo.geneontology.org/amigo/term/GO:0051904	zgc:91968
0.00765949	3	34	27.7719	Oxygen binding	http://amigo.geneontology.org/amigo/term/GO:0019825	hbad hbb1
0.00765949	4	88	14.3067	Response to wounding	http://amigo.geneontology.org/amigo/term/GO:0009611	mmp9 itgb3b f13a1b adra2b
0.00777561	2	7	89.928	Melanosome	http://amigo.geneontology.org/amigo/term/GO:0042470	zgc:91968
0.00777561	2	7	89.928	Pigment granule	http://amigo.geneontology.org/amigo/term/GO:0048770	zgc:91968
0.00881071	4	95	13.2526	Electron transport chain	http://amigo.geneontology.org/amigo/term/GO:0022900	ND1 ND5 ND6 ndufs1
0.0103852	3	41	23.0303	Molecular carrier activity	http://amigo.geneontology.org/amigo/term/GO:0140104	hbad hbb1
0.0140627	4	110	11.4454	Electron transfer activity	http://amigo.geneontology.org/amigo/term/GO:0009055	ND1 ND5 ND6 ndufs1
0.0161565	2	11	57.2269	Melanosome localization	http://amigo.geneontology.org/amigo/term/GO:0032400	zgc:91968
0.0161565	2	11	57.2269	Establishment of melanosome localization	http://amigo.geneontology.org/amigo/term/GO:0032401	zgc:91968
0.0179143	2	12	52.458	Pigment granule localization	http://amigo.geneontology.org/amigo/term/GO:0051875	zgc:91968
0.0179143	2	12	52.458	Establishment of pigment granule localization	http://amigo.geneontology.org/amigo/term/GO:0051905	zgc:91968
0.0263692	2	15	41.9664	Platelet activation	http://amigo.geneontology.org/amigo/term/GO:0030168	itgb3b adra2b
0.0263692	2	15	41.9664	Cellular pigmentation	http://amigo.geneontology.org/amigo/term/GO:0033059	zgc:91968
0.0346048	2	18	34.972	Fin regeneration	http://amigo.geneontology.org/amigo/term/GO:0031101	mmp9 col10a1a
0.0346048	3	69	13.6847	Blood coagulation	http://amigo.geneontology.org/amigo/term/GO:0007596	itgb3b f13a1b adra2b
0.0346048	3	70	13.4892	Hemostasis	http://amigo.geneontology.org/amigo/term/GO:0007599	itgb3b f13a1b adra2b
0.0346313	3	71	13.2992	ECM-receptor interaction	http://www.genome.jp/kegg-bin/show_pathway?omy04512	itgb3b dhx37 chad
0.03662	3	74	12.7601	Regulation of body fluid levels	http://amigo.geneontology.org/amigo/term/GO:0050878	itgb3b f13a1b adra2b
0.03662	3	75	12.5899	Coagulation	http://amigo.geneontology.org/amigo/term/GO:0050817	itgb3b f13a1b adra2b
0.03662	4	158	7.96831	Oxidative phosphorylation	http://www.genome.jp/kegg-bin/show_pathway?omy00190	ND5 ND6 ndufs1
0.03662	6	400	4.72122	Active transmembrane transporter activity	http://amigo.geneontology.org/amigo/term/GO:0022804	ND1 ND5 ND6 slc1a2b ndufs1 slc4a1a
0.0493205	2	24	26.229	Vesicle localization	http://amigo.geneontology.org/amigo/term/GO:0051648	zgc:91968
0.0493205	2	24	26.229	Establishment of vesicle localization	http://amigo.geneontology.org/amigo/term/GO:0051650	zgc:91968
0.0493205	5	294	5.35286	Acyltransferase activity	http://amigo.geneontology.org/amigo/term/GO:0016746	alas2 zdhhc23b CPT1A f13a1b si:ch211-256m1.8

## Sheet: Enriched Pathways in Low MY 
Enrichment FDR	nGenes	Pathway Genes	Fold Enrichment	Pathway	URL	Genes
0.0208888	2	6	83.297	Neg. reg. of insulin receptor signaling pathway	http://amigo.geneontology.org/amigo/term/GO:0046627	grb10b
0.0208888	2	6	83.297	Neg. reg. of cell sresponse to insulin stim.	http://amigo.geneontology.org/amigo/term/GO:1900077	grb10b
0.0250005	2	7	71.3974	Reg. of circadian rhythm	http://amigo.geneontology.org/amigo/term/GO:0042752	per1b
0.0266251	2	8	62.4727	Biological proc. involved in symbiosis	http://amigo.geneontology.org/amigo/term/GO:0044403	nectin4b
0.033151	2	10	49.9782	Pos. reg. of protein complex disassembly	http://amigo.geneontology.org/amigo/term/GO:0043243	fyco1a
0.00418897	3	15	49.9782	Retinoic acid receptor signaling pathway	http://amigo.geneontology.org/amigo/term/GO:0048384	raraa nr1d4b
0.00162767	4	32	31.2364	Intracellular receptor signaling pathway	http://amigo.geneontology.org/amigo/term/GO:0030522	raraa nr1d4b roraa
0.021259	3	31	24.183	Circadian rhythm	http://amigo.geneontology.org/amigo/term/GO:0007623	per1b ciarta
0.0266251	3	37	20.2614	Rhythmic proc.	http://amigo.geneontology.org/amigo/term/GO:0048511	per1b ciarta
0.00162767	5	67	18.6486	Nuclear receptor activity	http://amigo.geneontology.org/amigo/term/GO:0004879	nr1d1 raraa nr1d4b roraa
0.00162767	5	67	18.6486	Ligand-activated transcription factor activity	http://amigo.geneontology.org/amigo/term/GO:0098531	nr1d1 raraa nr1d4b roraa
0.0111437	6	181	8.28368	Apoptosis	http://www.genome.jp/kegg-bin/show_pathway?omy04210	pik3r1 ddit3 JUN traf2 gadd45aa
0.0197626	6	205	7.31388	FoxO signaling pathway	http://www.genome.jp/kegg-bin/show_pathway?omy04068	homer1b pik3r1 cat fbxo25 FOXO1 gadd45aa
0.00499833	8	309	6.46967	Salmonella infection	http://www.genome.jp/kegg-bin/show_pathway?omy05132	arf6a JUN fyco1a prx traf2 kpna3 hsp90aa1.1
0.0266251	6	239	6.27341	Endoplasmic reticulum membrane	http://amigo.geneontology.org/amigo/term/GO:0005789	TMED2 ELOVL1 insig1 tmem97 creb3l2
0.0266251	6	242	6.19564	Endoplasmic reticulum subcompartment	http://amigo.geneontology.org/amigo/term/GO:0098827	TMED2 ELOVL1 insig1 tmem97 creb3l2
0.0269148	6	245	6.11978	Nuclear outer membrane ER membrane	http://amigo.geneontology.org/amigo/term/GO:0042175	TMED2 ELOVL1 insig1 tmem97 creb3l2
0.00162767	11	522	5.2659	Sequence-specific DNA binding	http://amigo.geneontology.org/amigo/term/GO:0043565	nr1d1 raraa FOXO1 nr1d4b SRF irf-1 roraa ciarta creb3l2
9.25e-06	22	1319	4.16801	DNA-binding transcription factor activity	http://amigo.geneontology.org/amigo/term/GO:0003700	nr1d1 raraa mafk ARNTL2 atf3 JUN tead1a FOXO1 tead1b bach2b nr1d4b SRF irf-1 roraa hic1 tbx3a creb3l2 maff fosl1a
8.96e-06	24	1503	3.99027	Transcription regulator activity	http://amigo.geneontology.org/amigo/term/GO:0140110	nr1d1 raraa mafk ARNTL2 atf3 JUN sin3aa tead1a FOXO1 tead1b sin3b bach2b nr1d4b SRF irf-1 roraa hic1 tbx3a creb3l2 maff fosl1a

## Sheet: RNA Seq Mapping Statistics
Experimental Condition	Sample name	Read count	Paired, mapped pairs (%)	Paired, broken pairs (%)	Paired, not mapped (%)
High	1ht.3_S962 (RNA-Seq report)	67600000	56.28	18.02	25.69
	2ht.2_S963 (RNA-Seq report)	55100000	56.74	17.24	26.02
	3ht.2_S964 (RNA-Seq report)	47700000	58.39	16.55	25.06
	4ht.2_S965 (RNA-Seq report)	51900000	55.8	18	26.2
	5ht.2_S966 (RNA-Seq report)	57300000	59.12	15.95	24.93
Low	11lt_S957 (RNA-Seq report)	46800000	55.76	17.72	26.52
	15lt_S958 (RNA-Seq report)	49500000	54.7	16.58	28.72
	16lt.2_tube__1LT_S956 (RNA-Seq report)	41100000	56.86	17.22	25.92
	2lt_S960 (RNA-Seq report)	51500000	56.22	16.61	27.17
	4lt_S959 (RNA-Seq report)	53600000	55.94	16.43	27.63
	6lt_S961 (RNA-Seq report)	58100000	60.2	16.21	23.59
	Minimum	41100000	54.7	15.95	23.59
	Median	51900000	56.28	16.61	26.02
	Maximum	67600000	60.2	18.02	28.72
	Mean	52700000	56.91	16.96	26.13
	Standard deviation	6963034	1.65	0.72	1.4
Experimental Condition	Sample name	Mapped to genes (%)	Mapped to intergenic (%)
High	1ht.3_S962 (RNA-Seq report)	91.86	8.14
	2ht.2_S963 (RNA-Seq report)	92.76	7.24
	3ht.2_S964 (RNA-Seq report)	93.14	6.86
	4ht.2_S965 (RNA-Seq report)	92.38	7.62
	5ht.2_S966 (RNA-Seq report)	91.72	8.28
Low	11lt_S957 (RNA-Seq report)	91.91	8.09
	15lt_S958 (RNA-Seq report)	93.46	6.54
	16lt.2_tube__1LT_S956 (RNA-Seq report)	90.11	9.89
	2lt_S960 (RNA-Seq report)	93.08	6.92
	4lt_S959 (RNA-Seq report)	92.06	7.94
	6lt_S961 (RNA-Seq report)	90.38	9.62
	Minimum	90.11	6.54
	Median	92.06	7.94
	Maximum	93.46	9.89
	Mean	92.08	7.92
	Standard deviation	1.07	1.07
Experimental Condition	Sample name	Strand specific setting	Forward reads mapped (%)	Reverse reads mapped (%)	Ignored reads (wrong strand) (%)
High	1ht.3_S962 (RNA-Seq report)	Both	3.36	96.64	0
	2ht.2_S963 (RNA-Seq report)	Both	3.47	96.53	0
	3ht.2_S964 (RNA-Seq report)	Both	2.77	97.23	0
	4ht.2_S965 (RNA-Seq report)	Both	3.12	96.88	0
	5ht.2_S966 (RNA-Seq report)	Both	3.52	96.48	0
Low	11lt_S957 (RNA-Seq report)	Both	3.23	96.77	0
	15lt_S958 (RNA-Seq report)	Both	3	97	0
	16lt.2_tube__1LT_S956 (RNA-Seq report)	Both	4.08	95.92	0
	2lt_S960 (RNA-Seq report)	Both	2.92	97.08	0
	4lt_S959 (RNA-Seq report)	Both	3.7	96.3	0
	6lt_S961 (RNA-Seq report)	Both	3.55	96.45	0
	Minimum		2.77	95.92	0
	Median		3.36	96.64	0
	Maximum		4.08	97.23	0
	Mean		3.34	96.66	0
	Standard deviation		0.38	0.38	0
Experimental Condition	Sample name	Estimated % containing read-through adapters
High	1ht.3_S962 (RNA-Seq report)	14.11
	2ht.2_S963 (RNA-Seq report)	16.27
	3ht.2_S964 (RNA-Seq report)	13.3
	4ht.2_S965 (RNA-Seq report)	14.07
	5ht.2_S966 (RNA-Seq report)	15.68
Low	11lt_S957 (RNA-Seq report)	15.78
	15lt_S958 (RNA-Seq report)	17.03
	16lt.2_tube__1LT_S956 (RNA-Seq report)	15.8
	2lt_S960 (RNA-Seq report)	13.51
	4lt_S959 (RNA-Seq report)	16.38
	6lt_S961 (RNA-Seq report)	16.45
	Minimum	13.3
	Median	15.78
	Maximum	17.03
	Mean	15.31
	Standard deviation	1.31
Experimental Condition	Sample name	mRNA	unknown
High	1ht.3_S962 (RNA-Seq report)	92.58	7.42
	2ht.2_S963 (RNA-Seq report)	91.96	8.04
	3ht.2_S964 (RNA-Seq report)	94.1	5.9
	4ht.2_S965 (RNA-Seq report)	92.91	7.09
	5ht.2_S966 (RNA-Seq report)	93.66	6.34
Low	11lt_S957 (RNA-Seq report)	97.31	2.69
	15lt_S958 (RNA-Seq report)	95.89	4.11
	16lt.2_tube__1LT_S956 (RNA-Seq report)	95.87	4.13
	2lt_S960 (RNA-Seq report)	96.46	3.54
	4lt_S959 (RNA-Seq report)	93.26	6.74
	6lt_S961 (RNA-Seq report)	95.71	4.29
	Minimum	91.96	2.69
	Median	94.1	5.9
	Maximum	97.31	8.04
	Mean	94.52	5.48
	Standard deviation	1.79	1.79
Experimental Condition	1ht.3_S962 (RNA-Seq report)	Unbiased	28.63	54.16
High	2ht.2_S963 (RNA-Seq report)	Unbiased	28.91	51.51
	3ht.2_S964 (RNA-Seq report)	Unbiased	33.52	48.22
	4ht.2_S965 (RNA-Seq report)	Unbiased	30.64	52.62
	5ht.2_S966 (RNA-Seq report)	Unbiased	28.9	55.02
	11lt_S957 (RNA-Seq report)	Unbiased	33.19	52.33
Low	15lt_S958 (RNA-Seq report)	Unbiased	30.7	48.86
	16lt.2_tube__1LT_S956 (RNA-Seq report)	Unbiased	33.25	53.12
	2lt_S960 (RNA-Seq report)	Unbiased	30.98	57.47
	4lt_S959 (RNA-Seq report)	Unbiased	29.09	52.2
	6lt_S961 (RNA-Seq report)	Unbiased	31.29	59.96
	Minimum	-	28.63	48.22
	Median	-	30.7	52.62
	Maximum	-	33.52	59.96
	Mean	-	30.83	53.22
	Standard deviation	-	1.85	3.42
